# Supplementary material for: A hierarchical clustering approach to identify repeated enrollments in web survey data
Source: PLoS One. 2018 Sep 25;13(9):e0204394. doi: 10.1371/journal.pone.0204394 (PMC6155511; doi:10.1371/journal.pone.0204394)
Supplement: S2 Table — (XLSX) [file pone.0204394.s002.xlsx]

## Sheet: Data dictionary
Variable name	Definition or question	Values
PID	Numeric identifier for each participant. Assigned in order of enrollment.
burneasily	Binary indicator for whether a participant sunburns easliy
darktan	How dark of a tan do you get after one week in the summer sun?	1: None 2: Light 3: Medium 4: Dark 5: I’m naturally dark
freckles	How many freckles did you have before age 18?	1: None 2: Few 3: Many
moles	How many moles do you have on your body that are larger than a pencil eraser?	1: 0 2: 1-2 3: 3-5 4: 6-10 5: More than 10
sunburn	How many times have you had a very bad sunburn that blistered?	1: 0 2: 1-2 3: 3-5 4: 6-10 5: More than 10
age	Participant Age
climate	What was the climate of the state or country (Non-United States) where you spent most of your time during childhood?	1: Northern 2: Southern 3: Equatorial
haircolor	What was your natural hair color as a teen?	1: Red 2: Blonde 3: Light brown 4: Dark brown 5: Black
skincolor	What is the color of your untanned skin?	1: Very fair 2: Fair 3: Olive 4: Light brown 5: Medium brown 6: Dark brown or black
type	Participant group for analysis purposes	1: dropped for quality 2: eligible 3: ineligible
completed.baseline	Binary indictor for whether a participant completed the baseline questionnaire
obs.score	numeric BRAT score
datafile2_quality_outcomes.csv
Variable name	Definition	Values
PID	Numeric identifier for each participant. Assigned in order of enrollment.
time.in.min	Continuous measure of minutes to complete baseline questionnaire.
cor.syn	Within-respondent correlation of high-correlation items (across the entire sample). Consistency indicator.
even.odd.corr	Within-respondent correlation of even and odd items within subscales.
dist.measure	Mahalanobis distance between an individual’s responses and the population average to identify outliers
wt.mean.run	Counts of the number of items in a row with identical responses. Averaged across pages with 4-11 questions on a single page, weighted by the number of questions.
name.email.mismatch	Binary indicator for mismatch between registration name and name included in email address
Contaminated	Binary indicator if participant accessed a different intervention condition from which they were originally randomized due to repeat enrollment.
poss.dup	Binary indicator for possible duplicate (e.g., similar and unusual name or email address), and other similar indicators
state.reg.inconsist	Binary indicator for inconsistency between self-reported state and climate (climate definition depends on state). E.g., State = Florida, Climate= Northern
inelig.second.attempt	Binary indicator if participant was initially deemed ineligible and then became eligible upon re-enrollment by providing different responses to the screener.
age.issue	Binary indicator if participant may have been older or younger than 18-25 years (e.g., sounded older on the phone, parent responding to emails).
nonUS.phone	Binary indicator for registration with a phone number that does not conform to US standards.
fake.name	Binary indictor for obviously fake name - E.g., “No Poop”
wrong.email	Binary indicator for invalid email address
wrong.phone	Binary indicator. E.g., Call did not go through. Voicemail used a different name. Person who answered the phone did not recognize “participant’s” name.
preQ.response.issue	Binary indicator if participant reported discrepant data within the baseline questionnaire.
nonsense.feedback	Binary indicator for nonsensical feedback about the program. E.g., Least helpful part of the program – “dsadasdasd”, “great”
dup.feedback	Binary indicator for duplicate feedback with another participant
Discrepancy..hair.color	Binary indicator for discrepancy in self reported hair color at different points in the questionnaires
Discrepancy..sex	Binary indicator for discrepancy in self reported sex at different points in the questionnaires
Discrepancy..skin.color	Binary indicator for discrepancy in self reported skin color at different points in the questionnaires
Discrepancy..age	Binary indicator for discrepancy in self reported age at different points in the questionnaires
Discrepancy..moles	Binary indicator for discrepancy in self reported number of moles at different points in the questionnaires
Discrepancy..sunburn	Binary indicator for discrepancy in self reported sunburns at different points in the questionnaires
Discrepancy..dark.tan	Binary indicator for discrepancy in self reported propensity to tan at different points in the questionnaires
misc	Binary indicator for other miscelaneous potential quality issue
cluster	Cluster id from prior analysis
condition	Experimental condition	1: Assessment Only 2: Control 3: Experimental
expose.0	Exposure behavior at baseline
expose.3	Exposure behavior at 3 weeks
expose.12	Exposure behavior at 12 weeks
protect.0	Protection behavior at baseline
protect.3	Protection behavior at 3 weeks
protect.12	Protection behavior at 12 weeks
