# Supplementary material for: A hierarchical clustering approach to identify repeated enrollments in web survey data
Source: PLoS One. 2018 Sep 25;13(9):e0204394. doi: 10.1371/journal.pone.0204394 (PMC6155511; doi:10.1371/journal.pone.0204394)
Supplement: S1 Dataset — (CSV) [file pone.0204394.s005.csv]

PID	burneasily	darktan	freckles	moles	sunburn	age	climate	haircolor	skincolor	type	completed.baseline	obs.score
294	1	1	2	1	2	23	1	1	1	2	0	33
298	0	3	2	2	2	18	2	4	2	2	1	33
306	1	2	2	2	3	22	1	2	3	2	1	33
311	1	2	3	3	3	22	1	1	2	2	1	43
313	1	4	3	1	4	25	2	4	1	2	1	36
323	1	2	2	2	2	20	1	3	2	2	1	33
326	1	2	2	1	2	20	1	4	1	2	1	29
331	1	2	3	2	2	23	1	3	2	2	0	35
345	1	3	1	2	2	20	2	5	2	2	0	33
351	1	3	3	2	4	24	2	4	1	2	1	42
353	1	3	1	1	3	18	1	2	2	2	1	27
361	1	3	3	2	1	18	2	5	2	2	1	36
367	1	2	2	2	2	23	1	5	2	2	0	31
370	0	3	2	2	1	22	2	4	3	2	1	30
372	0	2	1	1	2	23	3	4	2	2	0	32
377	1	3	3	2	3	19	2	2	2	2	1	41
387	1	2	3	2	1	18	1	3	2	2	0	34
388	1	3	3	2	3	22	2	4	2	2	0	39
392	0	1	1	1	1	22	2	5	1	2	1	28
396	1	2	3	1	4	23	2	3	3	2	1	35
397	1	1	3	2	3	22	1	4	3	2	1	34
407	1	1	2	2	1	23	2	3	1	2	1	40
414	1	2	2	1	2	20	1	3	1	2	1	30
422	0	3	2	2	3	24	2	4	2	2	1	34
423	1	2	2	3	4	23	1	4	2	2	1	39
426	1	1	1	1	1	23	1	2	2	2	0	27
430	0	3	3	2	2	21	1	2	2	2	1	32
436	0	3	2	2	4	24	1	3	2	2	1	31
451	1	1	3	1	2	18	1	2	1	2	1	34
453	1	3	2	1	2	22	1	2	2	2	1	28
458	0	2	2	2	3	20	2	3	2	2	1	36
459	1	2	1	2	3	20	1	3	2	2	1	32
464	0	4	2	5	5	23	1	3	3	2	0	54
466	1	3	3	2	3	22	1	4	3	2	0	32
467	0	3	3	2	4	20	1	2	2	2	1	34
468	1	2	3	2	5	19	1	3	2	2	0	38
469	0	1	1	3	1	22	2	4	3	2	1	35
470	0	3	2	1	2	25	2	4	2	2	1	28
474	1	2	2	2	2	22	1	3	1	2	0	35
475	1	2	2	2	4	20	1	4	2	2	0	34
479	1	3	2	4	5	21	2	5	4	2	1	39
480	0	4	1	4	2	21	1	3	2	2	0	41
483	0	1	1	1	3	20	2	4	2	2	1	29
492	0	4	2	2	2	23	3	4	2	2	1	37
495	1	2	3	2	4	21	2	3	1	2	0	44
515	1	2	2	2	2	24	2	4	2	2	1	37
516	0	1	2	2	2	23	1	5	1	2	0	31
517	0	3	2	1	1	21	2	2	2	2	1	29
518	1	2	2	1	3	19	2	3	1	2	1	36
533	1	2	2	2	2	21	1	2	2	2	1	34
539	0	4	2	2	3	24	2	2	3	2	1	33
544	1	2	2	3	3	20	2	2	2	2	1	45
546	1	3	1	3	3	22	2	3	2	2	1	41
548	1	2	2	2	2	23	1	5	2	2	0	31
549	0	2	1	2	2	18	1	4	2	2	1	27
551	1	2	2	1	4	21	1	3	2	2	1	30
557	1	1	2	1	2	18	1	3	1	2	1	31
566	1	4	3	2	5	22	1	2	3	2	0	35
567	1	3	2	2	5	20	1	3	2	2	1	35
578	1	2	1	2	2	23	1	3	1	2	1	33
579	1	1	2	1	3	22	1	3	2	2	0	30
582	1	4	2	1	5	20	1	2	2	2	1	30
589	1	2	3	2	1	20	2	3	2	2	1	39
596	1	1	3	1	3	24	1	2	1	2	1	35
602	1	1	1	1	2	22	1	2	2	2	1	28
603	0	2	2	2	1	20	1	2	2	2	1	30
609	0	2	1	2	1	18	1	4	1	2	0	28
612	0	3	2	1	3	21	2	3	1	2	0	32
615	1	2	3	1	4	21	2	1	1	2	1	41
622	1	2	2	2	3	24	1	2	2	2	1	35
626	1	3	3	1	5	19	1	3	1	2	1	34
627	1	2	3	2	3	18	1	4	2	2	1	35
643	1	2	1	1	1	22	2	2	2	2	1	31
645	1	1	1	3	2	24	2	3	3	2	1	40
655	0	2	2	3	2	18	2	1	3	2	0	40
656	1	2	2	2	2	24	1	3	3	2	1	31
659	0	2	1	1	1	18	2	3	1	2	1	29
665	1	4	2	1	2	21	1	4	1	2	1	27
666	1	1	3	1	3	21	1	1	1	2	1	36
667	1	1	2	1	1	19	1	2	2	2	1	29
668	1	3	2	2	2	22	1	1	1	2	0	36
669	0	3	1	3	1	24	1	2	2	2	1	32
675	1	2	2	1	1	24	2	2	2	2	1	33
676	0	3	1	1	2	22	3	4	3	2	1	29
678	1	2	2	2	2	23	1	3	2	2	1	33
689	1	2	3	3	3	22	1	3	2	2	1	41
697	1	2	3	1	3	23	1	3	2	2	1	31
710	1	2	3	2	4	24	2	1	2	2	0	44
715	1	3	2	2	2	24	1	2	2	2	1	33
716	1	3	2	5	2	21	2	3	3	2	1	60
719	0	3	2	2	2	21	1	4	2	2	1	28
722	0	2	2	2	1	23	1	4	1	2	1	30
726	1	3	1	2	2	18	2	3	2	2	1	35
732	1	2	3	2	2	20	2	1	1	2	0	44
739	0	3	2	2	2	23	2	3	1	2	1	36
745	1	2	1	3	5	23	1	2	1	2	0	42
748	1	1	3	1	5	19	2	2	1	2	1	42
764	1	1	3	3	3	19	1	2	2	2	1	43
767	1	3	3	4	5	21	1	2	1	2	1	55
774	1	3	3	3	5	24	1	4	2	2	1	41
775	0	3	2	2	2	23	1	4	2	2	1	28
777	1	3	3	2	3	25	1	4	1	2	1	36
788	0	3	2	1	5	24	3	3	3	2	1	35
789	1	3	1	2	4	18	1	2	3	2	1	31
793	0	2	3	1	2	22	1	2	2	2	1	28
799	0	4	1	2	2	24	1	2	2	2	1	27
813	0	3	3	3	1	24	1	3	2	2	1	35
839	0	1	3	2	3	20	1	3	2	2	1	34
842	1	3	2	2	2	24	2	5	3	2	0	33
846	1	2	1	2	1	24	2	4	2	2	1	34
848	1	4	3	5	5	18	2	3	2	2	1	66
850	0	4	1	2	4	21	1	4	2	2	1	27
851	1	4	2	5	2	24	1	5	6	2	1	36
852	0	4	2	2	3	19	1	4	2	2	1	28
854	0	4	2	1	3	19	3	2	2	2	1	35
859	1	2	1	2	2	22	1	3	2	2	1	31
860	0	3	2	2	4	22	1	4	2	2	1	30
862	1	2	3	1	2	20	2	2	2	2	1	36
865	1	2	3	2	3	23	1	3	2	2	1	36
866	1	3	2	2	2	22	2	5	2	2	0	35
867	0	3	2	2	3	23	2	4	2	2	0	34
872	0	3	1	1	2	21	3	5	2	2	1	30
906	1	4	3	2	3	20	2	1	2	2	0	41
916	0	3	1	1	1	25	2	4	1	2	1	27
919	0	2	1	2	3	21	1	3	1	2	0	31
920	1	2	2	2	5	25	1	5	2	2	0	34
938	1	2	2	2	3	21	2	4	2	2	0	38
955	1	2	1	1	2	25	3	4	2	2	0	35
963	1	3	2	3	3	24	1	4	1	2	0	39
969	1	2	3	2	3	22	1	2	1	2	1	39
980	0	3	2	1	3	24	2	3	2	2	0	30
989	1	2	2	2	1	22	1	3	3	2	0	30
993	1	2	2	5	4	23	1	2	1	2	1	63
995	0	1	1	1	1	21	1	1	1	2	1	27
996	1	3	1	3	1	24	2	4	2	2	1	38
999	1	2	3	3	3	24	2	4	1	2	1	47
1000	1	2	3	4	3	22	2	4	2	2	0	55
1003	1	3	2	2	3	24	2	4	2	2	1	37
1006	0	3	3	1	2	20	2	3	1	2	1	33
1011	1	3	3	2	3	24	1	4	2	2	1	34
1014	1	2	2	1	2	21	2	2	1	2	1	36
1022	0	3	3	2	2	25	1	5	3	2	0	27
1026	0	3	2	1	3	21	3	5	3	2	1	31
1027	1	4	3	1	3	22	2	5	1	2	1	34
1038	1	3	3	2	1	20	1	4	2	2	0	32
1047	0	2	2	3	2	20	2	5	2	2	1	38
1048	0	3	3	1	4	18	2	4	3	2	1	30
1051	1	4	2	2	3	24	1	4	2	2	1	31
1054	0	1	2	1	3	23	1	4	1	2	1	28
1055	1	2	2	1	2	24	1	2	3	2	1	27
1056	1	1	3	1	5	22	1	4	1	2	1	35
1058	1	2	2	2	2	22	1	2	1	2	1	36
1068	1	3	2	1	2	18	1	3	2	2	1	27
1070	0	3	2	1	2	24	2	4	2	2	1	28
1072	1	4	2	2	2	23	1	3	2	2	0	31
1075	1	1	2	2	2	21	2	4	1	2	1	40
1077	0	3	1	1	2	23	2	3	2	2	0	27
1080	1	3	2	2	3	21	1	4	2	2	0	32
1090	1	2	2	2	2	23	3	4	3	2	1	40
1092	1	3	2	2	3	23	1	2	2	2	1	34
1097	0	4	1	1	1	24	2	2	1	2	1	28
1098	1	3	2	3	3	21	3	4	4	2	0	33
1104	1	2	2	2	2	22	1	4	2	2	0	32
1105	1	4	2	2	2	21	1	4	3	2	0	28
1114	1	2	1	2	3	23	1	4	1	2	0	33
1115	1	1	2	1	4	20	2	2	1	2	1	39
1117	1	3	3	1	5	23	1	3	2	2	1	32
1121	0	3	2	2	2	20	1	4	2	2	1	28
1132	0	3	3	2	1	18	1	3	3	2	1	28
1139	1	2	2	1	2	21	1	4	2	2	1	27
1140	0	3	2	3	3	19	2	4	3	2	1	37
1147	1	3	2	2	3	18	2	4	3	2	1	35
1149	0	2	2	1	2	24	3	4	2	2	0	34
1161	0	4	1	4	1	19	2	3	3	2	0	43
1170	0	3	2	2	2	22	2	3	2	2	0	34
1172	1	2	2	2	2	20	1	2	1	2	1	36
1181	1	2	2	1	3	25	1	3	2	2	1	29
1193	0	3	3	1	2	20	1	2	2	2	0	27
1209	0	3	2	2	2	18	1	4	2	2	0	28
1217	1	2	1	3	4	21	1	3	2	2	1	38
1218	1	1	2	1	1	21	1	4	1	2	0	29
1223	0	1	1	3	1	18	1	5	1	2	0	33
1232	1	2	3	5	3	23	1	4	2	2	1	60
1243	0	3	1	3	3	25	2	4	3	2	1	35
1259	1	3	2	1	1	21	2	4	2	2	1	30
1262	1	3	3	4	3	25	1	3	1	2	1	52
1265	1	2	2	2	2	22	2	3	2	2	1	38
1274	1	3	2	2	3	23	1	2	2	2	0	34
1279	1	2	3	2	5	23	2	4	2	2	1	42
1287	0	1	2	1	2	21	2	2	1	2	1	34
1292	0	1	1	2	1	24	1	4	2	2	1	27
1293	0	3	2	3	2	22	2	3	3	2	0	37
1297	0	3	2	3	2	19	1	4	2	2	0	33
1298	1	2	1	1	5	25	1	3	2	2	1	29
1299	1	3	1	1	2	23	2	4	2	2	1	29
1304	1	2	3	2	3	19	1	2	2	2	0	37
1305	1	3	2	1	3	18	1	2	2	2	1	29
1309	0	4	1	2	5	21	3	5	3	2	0	35
1312	1	3	2	2	4	21	1	4	1	2	1	35
1313	1	3	3	1	3	22	1	3	1	2	0	32
1318	1	2	2	1	2	19	1	2	2	2	1	29
1326	1	4	1	1	2	21	2	4	2	2	1	28
1331	1	4	1	2	5	18	1	4	2	2	0	31
1332	1	2	3	2	3	18	2	1	2	2	1	43
1349	1	3	2	3	4	21	2	3	2	2	1	44
1355	0	1	1	2	1	18	2	5	1	2	0	33
1356	1	3	2	1	4	20	1	4	1	2	0	30
1359	1	3	2	1	3	20	1	3	2	2	1	28
1374	0	4	1	2	3	22	2	5	3	2	0	28
1377	1	2	2	2	2	23	1	2	2	2	1	34
1383	1	2	2	4	4	21	2	3	2	2	1	55
1390	1	3	1	2	2	20	1	4	1	2	0	31
1392	1	2	1	3	4	18	2	3	2	2	1	43
1394	1	2	3	3	3	20	1	3	1	2	1	43
1399	1	2	2	2	2	24	1	1	2	2	0	35
1413	0	2	2	2	2	22	1	4	2	2	1	29
1414	1	3	2	1	3	20	2	2	2	2	1	34
1423	1	1	3	1	3	24	1	5	2	2	1	30
1426	1	2	2	2	2	24	1	3	2	2	1	33
1428	1	1	1	2	2	24	1	2	2	2	1	33
1431	1	2	2	1	2	23	2	3	2	2	0	33
1433	1	3	2	2	2	19	1	3	2	2	1	32
1439	1	3	3	1	5	23	2	4	3	2	0	34
1441	1	3	3	3	3	24	1	5	1	2	0	40
1443	0	3	2	2	2	23	3	4	3	2	1	36
1458	1	2	2	3	2	23	2	4	2	2	1	42
1461	1	2	3	2	3	20	1	2	1	2	1	39
1462	1	1	1	2	1	19	1	2	1	2	0	34
1464	0	3	2	3	4	20	1	3	3	2	1	34
1465	0	1	2	2	2	23	1	4	1	2	0	32
1469	0	3	1	1	2	23	2	3	2	2	0	27
1480	0	4	2	3	5	24	2	3	2	2	0	41
1481	1	3	2	3	2	19	1	5	2	2	0	35
1495	0	4	2	3	4	23	2	4	3	2	1	37
1500	1	2	1	2	2	24	1	1	2	2	0	33
1502	1	4	2	2	2	20	1	4	2	2	0	30
1507	0	3	1	2	3	24	2	5	2	2	0	31
1508	0	3	3	3	3	22	2	2	3	2	1	41
1518	1	1	2	1	3	23	2	4	1	2	0	36
1524	1	3	1	2	2	23	1	4	2	2	1	29
1528	1	2	3	2	2	21	1	3	2	2	1	35
1540	1	3	2	2	3	24	1	5	2	2	1	31
1544	1	4	3	4	5	22	1	4	2	2	1	50
1555	1	3	1	2	2	21	2	4	3	2	1	32
1556	1	2	3	2	4	23	1	2	2	2	1	38
1560	1	3	3	2	3	24	3	5	2	2	0	43
1566	0	3	1	3	1	24	1	4	2	2	0	30
1567	0	2	2	1	2	25	1	3	1	2	1	27
1569	1	3	2	1	3	18	1	4	1	2	1	29
1570	1	1	1	1	1	24	3	4	2	2	1	35
1571	1	3	2	2	2	23	1	4	1	2	1	33
1577	0	3	2	1	2	23	2	1	2	2	0	31
1578	1	2	2	1	3	19	1	4	2	2	1	28
1585	1	3	3	2	2	23	1	2	3	2	0	33
1609	1	2	2	2	3	20	1	4	2	2	1	33
1614	1	2	2	1	2	22	1	4	1	2	1	29
1623	1	1	2	1	3	19	1	4	1	2	1	31
1624	1	2	3	1	3	24	1	4	2	2	1	30
1629	1	2	2	3	5	23	1	2	2	2	1	42
1636	0	3	3	1	4	23	2	4	2	2	0	32
1637	1	3	2	1	3	18	2	2	1	2	1	36
1646	1	3	3	1	1	19	1	2	1	2	1	31
1652	0	2	2	1	3	20	2	2	2	2	0	32
1655	1	3	1	3	1	23	1	5	2	2	0	32
1665	1	2	1	2	2	20	2	2	2	2	0	37
1666	1	1	2	3	1	22	1	3	1	2	0	40
1668	1	3	2	2	2	20	2	5	2	2	0	35
1673	1	1	3	2	3	25	2	1	3	2	1	42
1676	1	1	3	4	5	22	2	2	1	2	0	62
1680	1	3	2	1	1	24	1	2	1	2	1	29
1685	1	3	2	4	2	25	1	4	3	2	1	44
1693	1	3	3	1	5	20	1	2	2	2	1	33
1698	0	4	2	2	3	18	1	4	2	2	0	28
1699	0	3	3	3	2	24	1	4	1	2	0	37
1703	0	1	2	1	2	18	2	3	2	2	0	31
1719	1	1	1	1	3	21	1	3	1	2	1	30
1724	1	3	2	3	4	20	1	2	2	2	0	40
1728	0	2	1	2	2	25	1	4	2	2	0	27
1737	1	4	2	2	3	22	2	4	3	2	0	34
1745	1	1	3	2	3	18	1	4	1	2	1	38
1750	0	2	1	1	1	23	2	3	2	2	0	27
1752	0	1	3	1	2	24	1	1	1	2	1	32
1764	1	3	2	1	1	19	2	3	2	2	1	31
1773	1	1	3	1	1	22	1	2	2	2	1	31
1777	1	3	3	2	5	25	2	3	2	2	1	42
1788	0	3	2	2	3	20	1	2	3	2	0	29
1808	1	3	2	2	3	23	1	3	1	2	1	35
1809	1	3	3	2	4	24	1	3	2	2	1	36
1862	1	2	2	1	2	21	1	4	1	2	1	29
1867	0	2	2	1	2	18	2	3	2	2	1	30
1879	0	2	2	1	1	20	2	3	3	2	0	27
1880	1	2	2	1	4	22	1	3	1	2	1	32
1886	1	4	3	2	2	24	2	2	1	2	0	41
1894	1	3	3	1	5	22	2	4	1	2	0	38
1896	0	1	1	1	1	22	3	5	2	2	0	31
1898	1	3	1	2	2	20	3	4	2	2	1	39
1923	1	4	2	3	2	24	2	5	2	2	1	39
1933	1	3	2	2	2	24	2	2	2	2	1	38
1939	0	3	2	2	1	23	1	4	2	2	0	27
1941	1	2	2	3	1	19	2	3	1	2	1	44
1949	1	3	2	2	2	19	1	3	1	2	0	34
1961	0	1	1	1	3	20	2	3	3	2	0	28
1985	1	2	3	1	2	24	2	1	1	2	0	39
1993	1	3	2	2	3	23	1	4	3	2	1	30
2003	1	2	3	1	2	19	1	4	2	2	1	29
2010	1	2	3	1	2	18	1	2	1	2	1	33
2018	0	3	3	2	1	19	1	4	1	2	1	31
2027	1	3	3	2	3	22	2	2	1	2	0	43
2035	0	3	1	1	5	21	2	2	2	2	1	31
2044	1	3	3	1	5	23	2	4	2	2	1	36
2054	0	2	3	1	1	18	2	4	1	2	0	32
2062	0	2	1	1	3	19	1	2	1	2	0	27
2072	0	2	1	1	1	19	2	3	2	2	0	27
2076	1	2	1	3	3	23	2	2	2	2	1	43
2078	0	3	2	1	3	22	2	4	3	2	1	27
2080	0	4	3	4	4	18	2	3	1	2	1	54
2084	1	2	1	2	2	22	2	3	2	2	1	36
2088	0	1	1	2	2	20	3	3	2	2	0	39
2094	0	2	2	2	2	22	2	4	2	2	0	34
2108	1	3	3	1	3	21	2	1	2	2	1	37
2109	1	1	1	1	3	22	1	3	1	2	0	30
2114	0	1	1	1	1	19	1	1	1	2	0	27
2116	1	4	1	4	5	20	2	5	1	2	1	52
2120	1	3	2	2	4	22	1	3	3	2	1	32
2123	1	4	3	5	5	19	1	5	6	2	0	41
2132	0	3	3	2	3	24	3	3	2	2	1	42
2138	1	3	2	1	3	19	3	3	3	2	1	36
2143	1	3	3	3	3	19	1	4	3	2	1	37
2148	1	1	2	2	2	24	1	2	2	2	1	35
2150	0	3	1	2	2	22	1	3	2	2	0	27
2163	0	2	1	3	1	24	2	1	2	2	1	39
2166	0	4	2	4	4	20	2	4	4	2	0	35
2171	1	3	2	4	4	20	1	2	2	2	0	50
2180	1	3	2	2	3	22	3	4	2	2	0	42
2189	1	2	2	2	2	21	1	2	1	2	0	36
2206	0	2	2	2	1	21	1	3	2	2	0	29
2209	0	4	3	1	2	25	2	4	3	2	0	27
2219	1	3	3	1	1	22	1	2	2	2	1	29
2221	0	3	2	3	2	20	1	2	2	2	1	35
2226	1	2	2	2	2	23	1	5	2	2	1	31
2229	0	3	1	2	2	24	1	3	2	2	0	27
2230	1	1	1	1	5	21	1	2	2	2	1	31
2236	1	3	1	2	2	20	2	4	2	2	1	34
2238	1	2	2	1	3	21	1	3	1	2	1	31
2242	1	1	1	1	2	20	1	2	2	2	1	28
2258	1	1	3	1	3	23	2	4	2	2	0	36
2274	1	1	2	3	3	19	2	3	4	2	0	31
2276	1	2	2	1	2	24	1	4	1	2	0	29
2277	0	2	2	1	2	19	1	3	1	2	1	27
2278	0	3	2	2	3	23	1	3	3	2	0	28
2294	0	2	3	2	3	20	2	4	3	2	0	35
2300	0	3	2	2	2	23	2	3	2	2	1	34
2301	1	2	2	2	3	24	1	2	1	2	1	37
2302	0	3	2	2	2	24	1	3	2	2	1	29
2316	1	2	3	1	2	23	1	5	1	2	1	30
2323	1	2	2	1	2	23	2	2	2	2	1	34
2329	1	2	2	1	2	25	1	3	2	2	0	28
2330	0	3	2	3	1	21	1	1	3	2	1	33
2335	1	3	3	2	4	19	1	3	1	2	1	38
2338	1	3	2	2	3	22	3	4	2	2	0	42
2342	1	4	2	2	4	23	3	3	3	2	0	41
2357	0	3	3	1	3	22	2	5	3	2	0	28
2370	1	1	3	2	5	19	2	2	1	2	1	47
2379	0	2	2	2	2	22	1	4	2	2	1	29
2383	1	3	3	3	2	23	1	2	1	2	1	42
2387	0	2	3	3	1	21	2	3	2	2	1	41
2390	0	2	2	2	2	19	2	4	2	2	1	34
2399	1	2	3	1	4	22	1	1	2	2	0	34
2401	1	3	3	1	3	22	2	3	2	2	0	35
2407	0	3	2	2	3	23	1	3	1	2	1	32
2408	1	3	2	4	4	20	1	2	2	2	0	50
2414	0	3	2	2	3	22	1	4	2	2	1	29
2422	1	2	2	2	5	18	1	3	1	2	1	38
2434	1	2	3	1	2	22	2	4	1	2	1	36
2442	0	2	2	5	2	24	2	5	2	2	1	58
2445	0	4	3	2	5	24	1	4	2	2	1	32
2455	1	2	2	1	1	24	2	3	2	2	1	32
2465	1	3	3	1	2	18	1	4	2	2	1	28
2466	1	1	3	2	3	22	1	2	1	2	1	40
2471	1	2	3	1	3	20	1	3	2	2	1	31
2482	0	4	1	2	2	24	2	5	3	2	1	27
2489	1	3	2	2	3	18	1	4	3	2	0	30
2490	1	3	1	1	3	19	1	4	1	2	1	27
2493	0	3	1	4	2	22	3	4	3	2	1	49
2495	1	2	1	3	3	23	1	2	1	2	0	40
2499	1	3	3	2	2	20	1	2	2	2	1	35
2501	1	1	2	1	5	19	2	2	1	2	1	40
2545	1	3	2	2	2	19	1	3	1	2	0	34
2546	0	2	2	1	4	18	1	3	2	2	1	27
2547	0	2	1	1	3	23	1	2	1	2	0	27
2549	1	1	3	3	5	24	1	1	1	2	1	48
2552	1	2	2	2	3	23	2	3	1	2	1	41
2556	0	3	1	3	1	20	1	5	3	2	0	27
2573	1	2	3	3	2	23	2	1	1	2	1	49
2581	0	3	1	2	3	24	1	3	2	2	0	28
2583	0	3	2	2	3	19	2	3	3	2	0	33
2586	1	3	2	2	4	19	2	2	3	2	0	38
2592	0	3	2	3	2	23	1	4	3	2	1	31
2596	1	2	1	2	2	20	2	2	1	2	0	39
2600	1	2	2	5	3	22	1	2	2	2	0	60
2604	1	2	1	2	2	18	1	5	2	2	0	29
2622	1	2	3	1	2	20	1	3	1	2	1	32
2640	1	2	3	1	3	23	1	3	2	2	1	31
2652	0	1	1	2	2	24	2	1	2	2	0	36
2667	0	3	2	2	4	23	2	4	3	2	1	33
2669	1	2	2	1	2	22	1	2	1	2	1	31
2672	1	2	3	1	2	22	1	3	2	2	1	30
2673	1	1	1	2	3	25	2	5	2	2	0	36
2702	0	3	1	2	2	18	1	3	1	2	1	29
2705	1	2	2	2	3	25	1	3	2	2	1	34
2709	1	2	1	2	1	18	1	2	2	2	1	31
2715	0	1	1	2	1	24	1	5	1	2	0	28
2716	1	3	3	1	1	19	1	3	2	2	1	28
2718	1	1	2	2	5	21	1	2	1	2	1	40
2721	1	2	3	4	2	19	2	3	3	2	0	53
2724	0	2	2	2	1	18	1	3	2	2	1	29
2728	1	1	3	1	3	23	2	3	1	2	1	39
2735	1	3	2	3	5	24	1	3	3	2	0	38
2736	1	3	3	3	3	19	1	3	2	2	1	40
2738	1	3	2	2	3	21	2	3	2	2	1	38
2742	1	1	2	1	3	18	1	4	1	2	1	31
2744	0	4	2	3	1	25	2	4	3	2	0	34
2747	1	3	3	1	2	25	2	4	1	2	0	35
2761	1	2	2	2	2	24	1	2	2	2	1	34
2767	0	3	2	2	2	18	1	3	2	2	1	29
2769	0	1	3	2	5	25	2	2	1	2	0	44
2776	0	3	3	2	2	19	1	4	3	2	1	28
2782	1	2	2	3	2	21	1	4	2	2	1	37
2785	0	3	1	2	2	24	2	3	2	2	0	32
2786	0	4	3	1	4	24	2	5	2	2	1	30
2788	1	2	1	2	3	22	1	3	3	2	0	30
2790	1	3	3	2	4	23	1	4	1	2	1	37
2797	0	4	2	3	2	18	2	4	3	2	0	35
2804	1	1	3	2	5	23	2	4	1	2	0	45
2810	1	2	1	3	4	18	1	2	2	2	0	39
2815	0	2	3	2	2	22	2	2	1	2	0	40
2818	0	4	1	2	1	19	2	2	3	2	1	29
2823	1	2	2	1	3	18	2	4	1	2	0	35
2829	0	3	3	1	2	23	2	4	1	2	1	32
2833	1	3	2	2	1	25	1	3	2	2	1	31
2835	1	3	3	1	5	21	1	4	2	2	0	31
2837	1	1	3	1	4	18	2	3	1	2	1	40
2838	1	2	2	2	1	23	1	4	2	2	1	31
2841	0	1	2	2	1	22	2	4	2	2	1	34
2842	1	2	3	1	2	23	1	2	2	2	1	31
2856	1	2	3	3	1	23	1	2	2	2	1	40
2860	1	1	3	2	3	21	2	1	1	2	1	46
2870	1	2	2	2	3	20	1	3	1	2	1	36
2885	1	3	3	1	2	22	1	4	2	2	1	28
2893	1	2	2	2	1	24	2	2	2	2	1	38
2920	1	3	1	2	3	23	2	3	2	2	1	36
2929	0	3	1	2	2	21	1	3	2	2	0	27
2938	1	3	3	5	2	21	2	4	3	2	1	61
2942	1	3	3	3	3	19	1	3	2	2	1	40
2947	0	3	3	2	2	22	1	4	2	2	1	30
2953	1	2	3	1	1	21	1	3	1	2	0	31
2954	0	4	3	2	5	20	3	4	1	2	1	44
2956	1	3	3	1	3	21	2	5	1	2	0	35
2961	0	4	3	2	2	22	2	2	3	2	0	34
2963	0	2	1	2	3	25	1	3	3	2	0	27
2967	0	2	1	2	2	19	2	2	2	2	1	34
2980	0	3	3	1	1	23	2	4	2	2	0	29
2985	1	4	2	1	2	20	2	4	2	2	1	30
2993	1	4	1	2	2	22	2	3	2	2	0	34
2995	0	1	3	1	2	18	1	1	1	2	1	32
2999	1	2	3	1	3	19	2	2	1	2	1	39
3008	0	1	2	1	1	24	1	1	1	2	0	29
3011	1	3	2	3	3	21	2	4	2	2	0	42
3013	1	3	1	2	1	20	1	2	1	2	0	32
3016	1	4	2	2	2	23	1	5	3	2	0	27
3019	1	2	3	2	2	20	1	3	1	2	1	37
3021	1	4	3	5	5	23	2	3	2	2	1	66
3022	1	4	3	5	5	25	2	2	2	2	1	67
3025	1	2	2	2	2	18	2	3	2	2	1	38
3026	1	2	2	3	2	19	2	2	2	2	1	44
3027	0	2	2	2	1	23	2	4	3	2	1	31
3028	0	2	2	3	2	22	1	4	2	2	1	34
3034	1	2	2	2	3	21	2	2	2	2	1	40
3035	0	2	2	3	1	25	1	3	2	2	1	34
3037	1	2	2	2	2	20	2	3	2	2	1	38
3038	1	2	2	3	2	20	2	3	2	2	1	43
3042	1	3	3	4	4	20	2	5	4	2	1	40
3043	1	2	2	2	2	21	2	3	2	2	1	38
3044	1	4	3	5	5	21	2	4	3	2	1	63
3045	1	2	1	2	2	20	2	3	2	2	1	36
3047	1	3	2	3	4	20	1	3	3	2	1	37
3050	1	3	3	5	3	22	3	3	2	2	1	70
3051	1	2	2	2	3	18	1	2	1	2	1	37
3054	1	4	3	5	5	20	2	4	3	2	1	63
3083	1	2	1	2	2	25	1	2	2	2	1	32
3088	0	2	2	2	1	23	1	3	3	2	1	27
3094	1	2	3	1	3	23	2	2	2	2	1	37
3099	1	3	1	3	3	23	3	5	2	2	1	44
3101	1	2	1	2	1	21	2	2	1	2	1	38
3106	1	2	2	2	1	22	2	3	2	2	1	37
3108	1	2	3	4	2	23	1	1	1	2	1	54
3118	1	4	3	5	5	20	2	1	3	2	1	66
3119	1	3	2	3	2	21	2	3	2	2	1	42
3134	0	2	1	2	2	23	1	1	2	2	1	30
3141	1	3	1	2	3	23	1	3	3	2	1	29
3155	1	2	2	2	3	22	2	3	2	2	1	39
3156	1	2	2	2	3	19	2	3	2	2	1	39
3161	0	2	2	2	1	22	2	3	2	2	1	34
3162	1	3	3	5	4	22	2	3	4	2	1	52
3183	1	2	2	1	3	21	2	2	2	2	1	35
3198	1	3	2	2	3	23	2	4	2	2	1	37
3200	1	2	2	1	3	22	2	3	2	2	1	34
3212	1	2	3	1	2	20	2	3	2	2	1	35
3213	1	4	3	4	5	20	2	3	3	2	1	54
3215	1	4	3	5	5	22	2	3	4	2	1	52
3217	1	2	1	1	4	23	1	2	2	2	1	29
3222	1	2	3	1	2	23	2	2	2	2	1	36
3246	0	2	2	2	3	22	2	3	1	2	0	38
3248	1	1	2	2	3	22	1	4	1	2	1	36
3249	1	2	3	2	3	22	3	2	2	2	0	47
3254	1	4	3	3	3	23	2	4	4	2	0	29
3256	1	2	2	2	2	21	2	1	3	2	0	38
3263	1	3	2	2	3	18	3	4	4	2	1	28
3267	1	3	1	1	2	20	2	5	2	2	0	28
3269	1	3	1	2	5	25	1	5	3	2	0	29
3273	1	3	3	1	5	22	1	3	2	2	1	32
3277	1	3	2	3	5	21	1	2	2	2	1	41
3286	1	3	1	3	3	18	2	3	2	2	1	41
3287	0	3	2	2	2	25	1	1	2	2	1	31
3290	1	3	2	2	2	20	2	2	2	2	1	38
3295	0	5	3	1	2	18	2	4	3	2	0	27
3299	1	1	1	1	2	21	1	2	1	2	1	30
3301	1	2	1	1	2	23	2	4	2	2	0	30
3303	0	1	1	1	1	18	2	2	2	2	1	29
3304	0	2	2	2	2	18	2	3	3	2	1	33
3306	1	2	2	1	2	25	1	4	2	2	1	27
3323	1	2	3	2	2	20	1	4	2	2	1	34
3338	0	2	2	3	1	20	2	3	2	2	0	39
3340	1	2	1	1	3	23	2	3	2	2	1	32
3342	1	3	3	2	1	20	1	2	1	2	1	36
3344	0	3	2	1	2	21	2	5	2	2	0	27
3358	1	3	2	2	3	24	1	5	3	2	1	29
3364	0	2	3	1	1	18	1	4	1	2	1	27
3371	0	3	2	3	2	21	1	5	2	2	0	32
3386	1	3	3	3	5	22	3	4	1	2	1	53
3387	1	2	3	2	2	21	2	3	1	2	1	42
3388	1	3	3	5	5	22	2	3	2	2	1	67
3390	1	1	2	1	2	20	2	3	1	2	1	36
3398	0	1	1	1	1	23	2	5	1	2	0	28
3402	1	2	2	2	2	19	2	2	2	2	1	39
3404	0	1	2	3	1	22	1	4	3	2	1	32
3406	1	4	2	2	2	21	1	2	2	2	1	32
3408	0	4	2	2	3	23	3	4	2	2	0	38
3410	1	2	2	2	2	19	2	2	1	2	1	41
3417	0	4	2	3	2	20	1	3	2	2	0	33
3419	0	3	1	2	1	23	2	3	2	2	1	31
3424	1	4	3	3	4	24	1	5	1	2	1	40
3425	0	1	1	1	1	19	1	1	1	2	0	27
3426	1	3	2	2	3	24	3	5	4	2	0	27
3429	1	2	2	1	2	20	2	3	2	2	1	33
3433	1	2	2	2	3	19	2	4	2	2	1	38
3441	1	2	2	2	2	19	2	3	3	2	0	36
3451	1	3	3	3	5	20	1	3	2	2	0	42
3453	1	1	3	2	3	20	1	1	1	2	0	41
3466	1	3	2	3	2	19	1	3	3	2	1	35
3474	0	2	2	2	2	23	3	3	2	2	1	40
3475	1	3	2	3	1	21	2	5	3	2	0	37
3478	1	1	2	3	4	23	1	1	2	2	1	43
3481	1	3	2	2	3	25	2	2	2	2	0	39
3489	1	2	2	1	2	22	1	2	1	2	0	31
3499	1	2	2	2	4	24	1	2	2	2	1	36
3502	1	2	2	2	5	21	1	4	2	2	0	35
3507	1	3	2	1	1	20	3	2	2	2	1	37
3514	1	2	2	2	1	24	1	3	2	2	1	32
3515	1	3	2	1	4	19	2	3	1	2	1	36
3526	1	3	1	5	5	21	2	5	2	2	0	61
3548	1	3	1	1	3	20	2	2	2	2	1	32
3554	1	1	1	2	2	25	2	3	1	2	1	39
3555	0	3	1	2	1	19	2	5	2	2	0	29
3561	1	3	2	2	2	22	1	2	2	2	1	33
3562	1	2	3	1	5	22	2	3	2	2	0	38
3566	0	2	2	2	2	20	2	5	1	2	1	35
3574	0	3	2	2	1	20	1	2	2	2	0	29
3585	1	3	3	2	2	21	1	2	2	2	1	35
3586	1	3	1	2	2	18	1	5	2	2	0	28
3587	0	1	1	1	1	20	1	1	1	2	1	27
3589	1	3	3	4	4	20	1	2	2	2	0	52
3590	1	3	2	3	2	23	2	3	4	2	1	28
3599	1	3	2	1	5	21	3	2	2	2	1	41
3602	1	3	2	1	3	23	3	3	1	2	1	40
3604	0	1	2	2	2	24	1	1	1	2	0	35
3613	1	2	2	2	2	18	1	3	2	2	0	33
3615	1	1	2	2	3	25	2	1	2	2	0	42
3616	0	2	3	1	2	18	2	5	3	2	1	28
3617	0	1	2	2	2	23	1	3	2	2	0	31
3619	0	3	2	2	2	21	1	2	3	2	0	28
3621	1	4	3	4	3	23	2	3	5	2	0	38
3625	1	3	2	1	1	25	2	2	2	2	0	32
3627	0	3	3	1	3	21	2	4	2	2	1	31
3631	1	4	3	1	3	23	1	3	2	2	1	29
3632	0	2	2	2	2	19	1	5	2	2	0	28
3634	1	3	2	2	2	23	2	5	3	2	0	33
3636	0	3	2	2	1	24	1	2	2	2	1	29
3646	1	2	2	2	1	22	1	2	2	2	0	33
3653	0	3	2	3	3	22	2	3	3	2	1	38
3659	0	1	1	2	2	24	2	2	1	2	0	37
3660	1	2	1	2	1	21	1	2	2	2	0	31
3665	0	3	1	1	1	20	3	3	2	2	0	31
3666	0	3	3	2	3	24	1	3	2	2	1	32
3705	1	2	2	3	2	21	2	2	2	2	1	44
3712	1	1	3	3	4	22	1	2	2	2	1	44
3713	0	3	2	2	1	23	1	4	2	2	1	27
3724	1	4	3	2	2	18	1	3	3	2	1	31
3725	0	3	2	1	2	24	2	4	2	2	1	28
3742	1	2	2	2	3	21	1	4	2	2	1	33
3743	1	3	2	1	2	19	1	4	1	2	0	28
3761	1	3	2	2	2	24	2	4	2	2	1	36
3770	0	1	1	2	1	23	1	1	1	2	1	32
3773	0	2	2	2	1	24	2	3	2	2	1	34
3774	1	2	2	4	4	23	1	2	2	2	1	51
3780	0	3	1	1	1	22	2	4	1	2	0	27
3797	0	1	2	1	2	23	3	4	2	2	1	35
3804	1	3	1	2	2	20	1	3	2	2	1	30
3807	0	2	2	2	3	21	2	2	3	2	1	35
3809	1	3	3	1	3	20	1	3	1	2	1	32
3815	0	3	2	2	2	24	3	3	2	2	0	39
3819	0	3	3	2	3	19	2	3	1	2	0	39
3823	1	2	2	1	3	25	2	2	1	2	1	37
3827	1	5	1	1	2	18	2	4	1	2	0	30
3830	0	3	2	1	1	25	2	4	2	2	1	27
3835	0	2	2	2	3	20	2	3	2	2	0	36
3839	1	3	2	1	3	23	2	3	3	2	1	31
3840	1	1	1	2	2	19	1	3	1	2	1	34
3843	0	3	2	4	4	25	2	2	2	2	0	52
3846	1	3	2	2	2	19	1	4	2	2	0	31
3849	1	3	1	2	2	24	2	1	3	2	0	35
3853	0	2	2	2	1	21	1	3	2	2	1	29
3856	0	4	1	3	2	18	2	4	2	2	1	35
3857	1	2	3	1	2	22	1	4	2	2	0	29
3858	1	2	2	1	3	18	1	4	2	2	1	28
3859	0	1	1	1	1	18	2	5	1	2	0	28
3864	1	2	2	1	2	22	2	4	1	2	1	34
3865	1	3	1	1	2	25	2	2	2	2	1	31
3867	0	3	1	3	4	25	1	3	3	2	1	32
3883	1	2	3	3	5	25	2	1	1	2	1	52
3886	0	3	1	2	2	23	1	1	3	2	0	27
3888	1	2	2	2	2	21	2	4	2	2	0	37
3891	1	3	3	3	4	19	2	4	5	2	0	29
3892	0	2	2	2	3	24	2	4	2	2	1	35
3900	1	3	1	1	4	25	1	2	2	2	1	28
3931	1	1	2	1	2	21	1	2	1	2	1	32
3933	0	4	2	2	3	22	2	2	3	2	0	33
3936	0	3	3	2	4	21	3	2	4	2	0	30
3938	1	2	2	3	2	22	2	5	2	2	0	41
3939	1	1	2	2	5	20	1	4	1	2	0	38
3940	0	4	1	5	5	20	1	5	3	2	0	50
3942	0	3	1	2	2	22	1	2	2	2	0	28
3944	1	3	1	1	1	23	2	5	1	2	1	29
3951	1	2	2	1	3	18	1	5	2	2	1	27
3956	0	1	2	1	1	21	2	1	1	2	1	34
3958	1	1	3	2	4	19	2	2	1	2	1	46
3979	0	3	3	2	2	20	1	4	2	2	0	30
3980	0	2	2	3	4	19	1	5	2	2	0	35
3981	0	3	2	3	2	24	1	4	2	2	1	33
3993	1	2	2	1	1	24	2	5	1	2	0	32
3994	0	2	2	2	2	19	1	3	1	2	0	32
3998	0	2	1	3	2	23	2	3	3	2	0	36
4009	0	2	2	1	2	25	2	2	2	2	0	31
4010	0	2	2	2	1	25	1	3	3	2	1	27
4016	0	3	1	2	1	21	1	2	2	2	1	27
4017	0	4	2	2	2	20	3	3	2	2	0	38
4023	1	2	2	2	2	25	1	5	2	2	0	31
4027	1	3	3	2	3	18	1	2	2	2	1	36
4057	1	3	1	3	2	20	2	3	2	2	1	40
4058	1	1	3	1	3	20	1	1	1	2	1	36
4060	1	3	2	2	2	25	2	3	3	2	1	35
4061	1	2	2	1	1	20	2	4	1	2	1	33
4077	0	1	1	1	1	24	1	1	1	2	0	27
4080	0	4	2	1	3	19	2	2	2	2	0	30
4081	1	3	1	2	3	20	1	4	2	2	1	30
4085	1	3	1	1	2	23	3	3	3	2	1	33
4102	1	1	2	2	3	21	1	2	1	2	1	38
4103	0	3	2	2	2	22	2	3	1	2	0	36
4105	1	2	2	1	2	21	1	2	2	2	1	29
4106	0	2	1	1	1	25	2	1	1	2	0	31
4109	1	2	3	3	4	22	1	4	1	2	0	43
4111	0	3	2	2	1	23	2	4	2	2	0	32
4115	0	3	2	1	1	21	2	4	2	2	0	27
4123	1	4	3	1	5	23	1	3	2	2	0	31
4124	0	4	1	2	3	23	2	3	3	2	0	30
4125	0	1	1	1	3	19	2	2	1	2	0	33
4132	1	2	2	2	1	23	1	4	1	2	1	33
4143	1	2	2	2	2	23	2	4	2	2	1	37
4148	1	1	3	1	3	20	2	1	1	2	0	41
4150	0	2	2	3	2	22	1	2	2	2	1	36
4155	1	3	1	2	2	21	1	4	2	2	1	29
4168	1	3	2	1	2	22	1	2	1	2	1	30
4186	0	3	1	1	3	19	2	4	2	2	0	27
4192	0	3	3	1	1	19	2	4	3	2	0	27
4201	1	2	1	2	3	24	2	5	2	2	0	35
4209	1	3	3	3	2	22	1	5	3	2	0	35
4213	1	3	2	2	3	24	1	4	2	2	0	32
4219	1	3	2	2	2	19	2	5	3	2	0	33
4250	0	3	1	1	2	21	2	2	1	2	0	30
4254	1	2	2	3	4	18	1	2	1	2	0	43
4272	0	1	1	2	1	22	1	1	1	2	0	32
4279	0	3	1	1	2	21	3	5	2	2	0	30
4281	1	4	1	1	2	25	2	4	2	2	1	28
4311	1	2	1	2	2	24	1	4	3	2	0	28
4314	1	2	3	2	4	22	2	2	2	2	0	43
4323	1	3	1	1	1	21	3	4	2	2	0	33
4330	1	1	2	1	2	18	1	2	1	2	0	32
4335	1	4	3	4	3	24	1	5	5	2	0	31
4337	1	3	2	3	3	20	2	3	2	2	1	43
4352	1	1	2	2	5	23	2	2	1	2	1	45
4360	1	2	2	2	2	18	2	2	2	2	0	39
4368	1	4	1	2	5	25	2	4	3	2	0	34
4371	0	1	1	1	1	22	1	1	1	2	0	27
4373	1	2	2	2	2	23	1	4	2	2	0	32
4377	0	2	1	1	2	22	2	4	2	2	0	27
4380	1	1	2	3	3	24	1	4	2	2	0	39
4385	1	3	2	3	3	19	2	3	1	2	0	45
4388	0	1	2	2	3	20	1	4	1	2	0	33
4398	0	2	1	5	1	25	1	4	4	2	0	37
4411	0	4	1	3	3	24	1	4	2	2	0	31
4418	1	3	3	4	3	22	2	2	2	2	0	56
4437	0	1	2	1	2	24	2	4	1	2	0	32
4448	1	3	2	3	3	18	2	4	1	2	0	44
4450	1	3	2	2	4	23	2	4	3	2	0	36
4451	0	4	3	2	1	23	2	2	3	2	0	33
4454	0	2	2	1	2	19	2	3	2	2	0	30
4456	1	1	2	2	3	23	2	4	1	2	1	41
4463	1	3	2	1	2	20	1	3	1	2	0	29
4465	0	4	2	2	4	23	3	4	3	2	1	37
4469	1	3	3	2	2	23	1	1	1	2	0	38
4477	0	2	2	2	1	24	2	5	2	2	0	32
4482	1	3	2	1	2	19	1	3	2	2	0	27
4508	1	2	3	1	3	20	2	1	2	2	0	38
4527	1	2	2	2	2	24	1	2	2	2	1	34
4530	1	1	2	2	5	25	2	4	2	2	0	41
4535	1	2	2	2	1	24	1	4	1	2	0	33
4539	1	3	2	1	2	23	2	3	3	2	0	30
4546	0	1	1	1	1	22	1	1	1	2	0	27
4547	1	2	2	1	2	25	2	4	2	2	0	32
4549	0	3	3	2	2	23	2	5	3	2	0	32
4554	0	4	1	2	2	22	2	4	2	2	0	30
4565	0	2	2	3	2	20	1	3	3	2	0	33
4569	1	2	3	3	3	20	1	4	2	2	0	40
4570	1	3	3	1	2	24	1	2	2	2	0	30
4576	1	2	3	1	1	22	1	3	2	2	0	29
4578	1	2	2	2	4	24	1	4	2	2	1	34
4594	0	3	3	1	1	25	2	4	3	2	0	27
4609	0	2	2	1	1	24	2	3	2	2	0	29
4611	1	1	3	2	3	24	2	2	1	2	0	45
4612	0	2	2	2	1	24	2	4	2	2	0	33
4614	0	2	1	1	4	18	2	4	3	2	0	27
4617	1	3	2	2	3	18	2	5	2	2	0	36
4619	1	2	2	2	1	23	1	3	1	2	0	34
4621	1	1	3	5	5	22	1	1	1	2	0	68
4626	0	2	2	2	1	25	1	5	2	2	0	27
4633	1	2	2	2	2	24	1	2	2	2	0	34
4638	1	2	3	1	3	19	1	2	2	2	0	32
4643	0	3	2	2	3	25	2	3	1	2	0	37
4645	0	3	2	1	2	25	2	3	3	2	0	27
4648	0	4	2	2	2	19	2	5	3	2	0	29
4653	1	2	2	2	2	24	1	2	2	2	1	34
4660	1	3	1	1	3	23	2	3	1	2	0	33
4668	1	1	3	1	2	25	2	1	2	2	0	38
4669	1	3	1	2	3	24	1	3	2	2	0	31
4673	1	2	3	1	3	21	1	3	2	2	1	31
4680	1	3	2	3	3	19	2	4	3	2	1	40
4693	0	2	2	2	3	19	2	2	2	2	0	37
4695	1	2	1	1	4	21	1	3	2	2	0	28
4704	1	3	2	2	3	19	2	4	3	2	1	35
4719	1	2	1	1	3	25	1	3	2	2	0	27
4721	1	3	2	2	2	22	1	2	2	2	0	33
4723	1	3	2	1	2	21	1	2	2	2	0	28
4724	1	4	3	5	5	23	1	4	1	2	0	62
4728	0	3	3	2	2	22	2	2	2	2	0	37
4735	0	3	2	3	2	19	1	2	1	2	0	37
4743	1	3	2	1	2	25	1	2	1	2	1	30
4746	1	2	2	1	1	23	1	2	1	2	0	30
4750	1	2	3	1	3	23	2	4	1	2	0	37
4756	0	2	2	2	3	22	1	2	2	2	0	32
4763	0	3	2	2	3	21	2	2	2	2	0	36
4766	1	2	1	2	2	24	2	4	3	2	1	33
4769	0	4	2	3	4	21	2	2	2	2	0	41
4784	0	1	3	1	3	19	2	1	1	2	0	38
4788	1	4	3	3	2	21	2	2	2	2	0	44
4797	0	1	1	3	1	23	1	5	1	2	0	33
4798	1	2	2	2	2	24	1	2	2	2	1	34
4807	0	3	2	2	4	25	1	3	2	2	0	31
4819	1	1	2	1	2	25	1	4	2	2	0	28
4821	1	4	2	2	3	24	2	3	1	2	0	39
4829	1	2	2	4	4	18	2	1	1	2	0	59
4831	0	3	3	2	1	19	2	4	1	2	0	36
4853	0	2	2	5	5	19	2	3	3	2	0	61
4861	0	2	2	1	2	23	1	2	1	2	0	28
4873	1	2	3	2	5	21	1	2	2	2	0	39
4890	1	3	2	2	3	18	1	4	2	2	0	32
4893	0	3	2	1	4	25	2	2	2	2	0	32
4905	0	3	2	3	1	22	2	2	3	2	0	37
4912	0	2	1	2	2	20	2	4	1	2	0	34
4917	1	1	2	2	2	22	2	4	2	2	0	38
4934	0	2	2	2	3	22	1	3	2	2	0	31
4941	1	4	3	4	4	24	1	1	5	2	0	36
4948	0	3	1	3	2	20	1	4	2	2	0	31
4952	1	2	2	2	2	20	1	2	1	2	0	36
4967	1	3	2	2	2	24	1	5	2	2	0	30
4970	1	2	3	2	2	22	1	3	1	2	0	37
4973	1	3	2	2	3	24	1	2	2	2	0	34
4976	0	2	1	2	3	23	2	4	2	2	0	33
4983	1	2	1	1	5	20	1	1	2	2	0	31
4986	0	4	2	1	2	22	3	2	3	2	0	32
4987	1	2	2	2	3	19	1	2	2	2	0	35
4995	1	3	3	3	2	19	2	4	3	2	0	41
5003	1	2	1	2	2	19	2	2	2	2	0	37
5009	0	3	3	2	2	20	1	2	3	2	0	30
5010	0	2	3	2	2	18	1	4	2	2	0	31
5011	1	3	1	2	3	22	2	2	1	2	0	39
5013	1	2	2	2	2	22	2	4	2	2	0	37
5017	1	2	2	1	1	21	1	2	2	2	0	28
5019	0	3	1	2	2	19	1	3	2	2	0	27
5028	1	2	2	2	2	24	2	4	1	2	0	39
5030	1	3	1	1	3	23	1	2	1	2	0	29
5039	1	3	3	3	3	18	2	3	4	2	0	31
5047	0	3	3	2	2	23	1	4	2	2	0	30
5056	1	1	1	5	1	25	1	3	3	2	0	54
5062	0	3	2	2	4	19	2	3	3	2	0	34
5064	0	2	1	2	3	21	2	2	2	2	0	35
5071	0	2	2	1	2	21	1	3	1	2	0	27
5074	0	3	2	2	3	23	1	4	2	2	0	29
5084	1	2	3	1	3	24	1	4	2	2	1	30
5101	1	3	1	1	1	24	2	4	2	2	0	28
5108	0	2	3	2	3	25	1	5	2	2	0	31
5115	0	2	2	2	1	21	1	4	2	2	0	28
5147	0	2	2	1	2	22	2	2	2	2	0	31
5152	1	2	1	2	2	19	1	5	2	2	0	29
5156	0	3	1	3	2	20	1	5	2	2	0	30
5157	0	1	1	2	1	22	1	5	1	2	0	28
5158	1	2	2	3	2	18	3	2	4	2	0	35
5161	1	3	2	1	3	24	2	3	3	2	0	31
5162	0	4	1	2	3	21	2	5	3	2	0	28
5167	0	2	2	1	2	21	3	4	3	2	0	32
5168	1	3	3	2	2	20	3	5	2	2	0	42
5170	1	4	3	2	3	23	1	2	2	2	0	35
5172	0	3	2	2	2	18	1	5	2	2	0	27
5174	0	1	1	4	1	22	2	4	4	2	0	33
5229	0	3	2	2	2	23	1	4	1	2	0	30
5233	1	2	3	1	2	21	1	3	1	2	1	32
5245	1	3	2	2	3	23	2	4	2	2	1	37
5254	0	4	3	1	3	25	2	3	3	2	1	29
5261	1	2	2	3	3	20	2	2	3	2	0	43
5267	0	3	2	2	2	23	3	3	3	2	0	37
5275	0	2	3	1	1	20	2	5	2	2	0	29
5277	1	3	2	2	2	19	3	3	2	2	0	42
5284	0	3	2	3	1	24	2	4	3	2	0	35
5293	1	2	2	1	2	20	1	3	2	2	0	28
5299	1	4	2	2	3	19	2	1	3	2	1	37
5303	0	2	3	3	3	20	1	2	1	2	1	41
5310	1	4	1	2	2	19	1	4	1	2	0	30
5319	0	3	2	2	3	24	2	4	2	2	0	34
5335	1	1	2	2	4	24	1	3	1	2	0	38
5338	0	2	2	2	2	21	2	2	3	2	0	34
5340	1	1	3	1	2	20	1	3	1	2	0	33
5345	0	3	2	1	2	23	2	3	2	2	0	29
5356	0	2	2	1	2	21	2	3	1	2	0	32
5361	1	2	3	1	1	21	2	1	2	2	0	36
5362	1	2	2	2	2	19	2	1	1	2	0	42
5365	0	1	1	1	1	20	2	4	2	2	0	27
5380	0	1	2	1	2	18	3	5	2	2	1	34
5390	1	1	2	2	2	22	2	2	2	2	1	40
5397	0	2	2	3	3	22	2	3	2	2	0	41
5400	0	1	2	2	2	23	2	1	1	2	0	40
5426	0	3	2	3	2	25	3	1	6	2	0	28
5430	0	1	1	1	1	24	1	1	1	2	1	27
5436	0	3	2	3	2	18	1	2	2	2	0	35
5441	1	3	3	3	3	18	2	4	2	2	1	44
5442	1	3	1	1	4	21	2	3	2	2	0	32
5444	0	1	1	2	2	21	2	2	2	2	0	35
5453	1	4	1	2	3	18	1	4	2	2	0	29
5454	0	3	3	2	2	21	1	3	2	2	0	31
5456	1	3	2	2	2	25	2	4	2	2	0	36
5466	1	3	2	1	1	19	2	4	3	2	0	28
5474	0	2	2	2	1	21	1	4	2	2	1	28
5476	1	2	2	1	1	25	2	3	1	2	1	34
5486	0	1	2	3	2	20	2	1	3	2	0	41
5488	1	2	2	2	3	22	1	5	3	2	0	30
5489	1	2	3	3	2	20	1	1	1	2	1	44
5499	0	3	2	2	1	23	2	3	2	2	1	33
5501	1	2	2	2	3	23	1	2	2	2	0	35
5502	0	3	1	1	1	23	3	3	2	2	1	31
5505	1	3	2	2	1	24	3	2	2	2	1	42
5506	1	4	2	1	2	19	1	2	1	2	0	29
5509	1	2	2	1	1	24	1	4	1	2	0	28
5516	1	1	2	1	1	23	1	5	1	2	1	28
5520	0	2	2	2	2	22	2	3	3	2	1	33
5522	0	2	2	2	3	20	2	3	2	2	0	36
5529	1	3	1	2	2	24	1	4	2	2	0	29
5533	0	1	1	2	3	22	1	5	2	2	0	28
5535	0	2	3	1	1	23	2	3	3	2	1	29
5538	0	2	1	3	2	24	2	4	2	2	1	37
5539	1	3	2	1	2	21	2	3	2	2	0	32
5541	1	2	3	4	4	20	2	1	2	2	1	59
5542	1	2	3	4	4	20	2	1	2	2	1	59
5543	1	1	3	1	1	22	1	3	2	2	1	30
5554	1	3	3	2	3	19	1	3	2	2	1	35
5561	1	3	3	2	3	25	2	3	1	2	0	42
5564	0	4	2	2	2	24	1	3	2	2	1	28
5567	1	3	1	4	5	25	1	4	3	2	0	45
5573	1	3	3	1	3	24	3	4	2	2	0	39
5575	0	2	1	2	1	25	2	2	1	2	0	35
5576	1	2	2	2	2	22	1	3	2	2	0	33
5588	0	3	3	2	2	23	2	4	3	2	0	33
5592	0	2	1	2	2	25	1	2	3	2	0	27
5600	1	1	1	1	2	19	2	4	1	2	1	33
5605	0	2	1	2	2	25	1	2	2	2	0	29
5606	0	4	2	2	2	24	1	2	3	2	1	27
5610	0	3	1	1	1	24	3	5	3	2	0	27
5621	1	1	1	1	1	22	2	5	1	2	0	31
5632	0	3	2	1	2	21	2	4	2	2	0	28
5633	1	1	1	1	2	21	1	2	2	2	0	28
5634	1	1	1	1	1	25	1	1	1	2	1	30
5635	1	3	2	1	2	25	2	3	1	2	0	34
5657	1	1	1	1	3	24	2	2	2	2	0	34
5658	0	3	2	1	3	22	2	4	3	2	0	27
5662	1	1	1	1	1	25	1	1	1	2	0	30
5665	0	1	1	1	1	24	1	1	1	2	0	27
5670	1	2	2	2	2	24	1	2	2	2	1	34
5675	0	1	2	1	1	20	1	1	1	2	0	29
5690	0	2	1	1	3	20	2	3	2	2	1	29
5691	0	3	3	1	2	25	1	4	1	2	0	27
5705	0	2	1	1	2	21	2	4	2	2	0	27
5718	1	4	3	3	3	23	3	4	4	2	1	34
5721	0	3	2	2	1	23	1	2	2	2	1	29
5725	0	3	2	2	3	19	1	4	2	2	1	29
5728	1	1	2	1	2	21	2	4	1	2	0	35
5731	0	4	1	2	1	19	2	4	3	2	1	27
5740	0	1	1	1	1	25	2	3	1	2	0	30
5741	1	4	2	3	5	24	1	4	2	2	1	38
5743	0	1	1	1	1	24	2	4	1	2	0	29
5747	1	3	2	1	2	25	1	2	2	2	1	28
5750	0	3	1	2	2	24	1	2	1	2	0	30
5756	1	4	1	2	4	23	1	4	2	2	0	30
5759	1	3	3	3	3	22	2	4	1	2	1	46
5764	0	2	3	3	3	22	1	3	3	2	0	36
5790	1	3	1	2	2	24	1	2	2	2	0	31
5796	0	2	2	3	1	19	2	5	2	2	1	37
5800	1	2	2	2	3	22	1	3	1	2	0	36
5801	0	3	1	2	3	18	1	3	2	2	0	28
5815	1	2	2	2	2	21	2	2	1	2	0	41
5827	1	2	2	1	3	25	1	2	2	2	1	30
5828	1	3	2	1	1	23	2	2	2	2	1	32
5833	0	1	1	1	1	20	2	3	1	2	0	30
5835	1	4	2	1	3	23	2	3	2	2	1	32
5839	0	3	1	2	1	21	3	5	2	2	1	34
5845	0	3	1	3	3	21	2	3	3	2	0	36
5847	1	2	3	1	2	23	1	1	2	2	0	32
5854	0	3	3	1	4	23	2	5	1	2	1	33
5860	0	2	3	2	2	23	2	4	2	2	0	36
5863	0	1	3	2	1	25	2	2	1	2	0	40
5865	1	2	3	1	3	22	1	3	2	2	1	31
5873	0	3	2	3	2	21	2	4	2	2	1	38
5884	0	2	2	2	1	24	2	4	2	2	0	33
5894	1	2	3	2	5	24	2	3	1	2	0	45
5897	0	3	1	1	2	20	2	3	1	2	0	29
5902	1	1	2	2	3	18	2	2	2	2	1	41
5908	1	2	1	3	5	25	1	3	2	2	1	39
5913	1	4	2	3	3	21	2	3	4	2	1	28
5924	1	4	1	2	2	24	2	2	1	2	0	37
5927	1	3	3	1	2	21	2	3	2	2	1	34
5936	1	2	1	2	2	24	1	4	1	2	1	32
5938	0	1	3	1	3	20	1	4	1	2	1	30
5940	0	2	2	1	2	25	1	2	1	2	1	28
5941	1	2	2	2	2	20	1	4	2	2	1	32
5951	0	2	1	3	3	20	1	5	2	2	1	32
5952	0	3	3	2	2	19	1	5	2	2	1	29
5953	1	3	2	2	2	23	2	3	2	2	1	37
5955	0	2	1	2	2	19	2	4	2	2	0	32
5957	0	1	1	2	2	25	2	5	1	2	1	34
5965	1	1	2	2	3	19	1	3	1	2	0	37
5970	1	2	2	2	2	24	1	3	2	2	1	33
5974	1	3	3	1	2	20	1	5	2	2	1	27
5979	1	3	1	2	5	19	1	4	1	2	0	34
5981	1	4	2	2	3	24	2	3	2	2	0	37
5991	0	2	2	2	3	23	2	5	2	2	0	34
5992	1	3	3	5	3	23	1	4	2	2	0	59
5996	1	2	3	1	2	20	1	3	1	2	0	32
5997	1	2	2	2	2	20	1	1	2	2	1	35
5999	1	2	3	1	2	21	1	3	1	2	0	32
6005	0	2	1	1	1	25	3	2	1	2	0	35
6010	1	3	1	4	1	20	2	4	4	2	0	34
6018	1	2	2	2	2	18	1	5	2	2	0	31
6028	1	2	2	3	2	20	1	2	2	2	1	39
6036	1	3	2	1	2	24	2	4	1	2	1	33
6040	1	2	1	1	3	20	1	2	2	2	1	28
6041	1	1	1	1	2	18	3	4	2	2	0	36
6054	1	2	3	2	3	22	1	4	2	2	0	35
6058	0	3	1	3	3	21	1	3	2	2	1	33
6060	1	3	3	1	3	21	1	3	3	2	1	28
6077	1	5	2	2	2	25	2	2	3	2	0	35
6080	1	3	2	1	2	21	2	5	2	2	1	30
6085	1	3	2	2	2	24	1	4	2	2	0	31
6087	0	2	2	1	3	21	1	3	1	2	1	28
6089	0	2	1	1	3	25	2	4	2	2	0	28
6090	1	2	2	3	3	21	2	2	2	2	0	45
6093	1	3	3	2	4	19	1	2	2	2	1	37
6094	1	3	2	2	2	25	1	4	2	2	1	31
6098	0	2	1	2	1	24	2	2	1	2	0	35
6100	1	3	2	1	5	24	3	3	2	2	0	40
6102	0	3	2	2	2	24	2	4	3	2	1	31
6106	1	3	1	3	2	21	2	5	2	2	1	38
6107	0	2	1	2	2	18	1	4	1	2	1	29
6114	1	3	1	2	2	22	1	3	2	2	1	30
6115	1	2	2	1	2	23	1	4	1	2	1	29
6116	1	2	3	2	3	18	1	4	3	2	1	33
6120	0	3	2	2	4	24	2	3	2	2	1	36
6122	0	2	1	1	2	22	2	4	1	2	1	29
6128	0	3	3	2	3	20	2	3	1	2	1	39
6136	1	2	1	1	1	22	3	5	2	2	1	33
6139	1	2	2	1	3	23	1	2	2	2	1	30
6146	0	4	2	2	1	22	1	3	2	2	1	27
6152	1	2	3	1	4	24	1	2	2	2	1	33
6155	0	3	2	2	2	25	2	4	2	2	1	33
6156	1	3	2	2	3	24	1	2	2	2	1	34
6160	1	2	3	1	2	23	1	2	1	2	1	33
6161	1	3	3	5	5	24	2	2	2	2	1	68
6167	1	1	3	1	2	22	1	3	1	2	1	33
6168	0	3	1	2	3	25	1	4	2	2	1	27
6169	1	1	2	1	3	21	1	2	2	2	1	31
6170	0	3	2	2	2	19	1	5	1	2	0	29
6173	0	3	1	1	1	21	3	4	3	2	1	28
6176	1	2	2	2	3	24	1	4	2	2	1	33
6177	1	3	1	1	1	21	2	4	2	2	1	28
6182	1	1	3	1	3	21	1	1	1	2	1	36
6188	1	3	3	2	3	18	2	4	2	2	1	39
6190	1	2	1	2	4	22	1	3	1	2	1	35
6192	1	2	2	2	2	18	2	4	1	2	1	39
6193	1	1	2	2	2	18	2	4	1	2	0	40
6195	1	2	3	3	3	25	2	4	2	2	1	45
6199	1	3	3	1	5	23	1	4	3	2	1	29
6201	1	3	2	2	3	21	2	2	3	2	1	37
6205	1	2	2	2	2	25	2	4	2	2	1	37
6206	1	2	2	3	4	24	1	3	1	2	1	42
6210	0	2	3	3	1	21	1	3	2	2	1	36
6212	0	4	1	2	5	22	2	4	3	2	0	31
6216	1	3	1	1	1	18	2	5	2	2	0	27
6219	1	3	3	1	3	25	1	2	2	2	1	31
6224	0	1	2	1	2	18	2	2	1	2	1	34
6228	0	3	3	2	2	19	2	4	3	2	0	33
6229	1	1	1	2	2	20	1	3	1	2	1	34
6231	1	3	2	2	2	18	1	3	2	2	1	32
6233	0	2	2	1	1	18	3	3	2	2	1	34
6234	1	2	1	2	2	25	1	4	2	2	1	30
6236	1	2	1	1	1	22	2	4	2	2	1	29
6237	1	2	2	1	3	24	1	3	1	2	1	31
6238	1	3	2	2	2	20	2	4	2	2	1	36
6240	1	3	1	2	2	23	2	5	2	2	1	33
6243	1	2	2	2	3	25	2	4	2	2	1	38
6246	0	1	1	1	1	21	1	1	1	2	1	27
6247	0	3	2	2	2	22	1	4	2	2	1	28
6261	1	1	2	1	3	19	2	4	1	2	1	36
6263	0	2	2	5	4	20	2	3	3	2	0	60
6264	0	4	1	2	4	24	1	3	2	2	1	28
6276	1	1	1	1	2	24	1	3	2	2	1	27
6277	0	3	2	2	1	20	1	4	2	2	1	27
6278	1	3	2	2	2	20	2	4	2	2	1	36
6283	1	3	1	3	2	24	1	3	2	2	1	35
6285	1	2	2	3	5	25	1	4	2	2	1	40
6286	1	1	3	1	5	21	1	4	2	2	1	33
6288	1	1	2	2	3	22	1	3	1	2	1	37
6289	1	1	3	1	3	21	1	4	1	2	1	33
6292	1	2	2	1	4	24	1	2	1	2	1	33
6294	1	2	3	5	3	19	1	4	1	2	1	62
6297	1	3	2	1	2	21	1	2	1	2	1	30
6298	1	3	3	3	3	21	1	3	3	2	1	38
6299	1	4	2	2	3	20	2	5	2	2	1	35
6305	1	2	2	2	2	21	1	3	1	2	1	35
6311	1	3	2	2	1	18	1	3	2	2	1	31
6312	1	1	2	1	4	21	1	1	1	2	1	35
6314	1	2	3	3	5	22	1	3	1	2	1	45
6317	1	2	3	1	3	22	1	4	1	2	1	32
6319	0	3	2	3	3	22	2	1	4	2	1	28
6321	1	3	2	3	3	22	1	2	2	2	0	39
6325	1	3	3	1	1	21	1	3	2	2	0	28
6327	0	2	1	2	3	24	1	2	2	2	0	30
6333	0	3	2	2	3	24	1	4	2	2	0	29
6336	1	2	2	1	2	20	1	2	2	2	1	29
6340	1	4	2	3	1	24	2	4	2	2	1	39
6341	1	1	3	1	4	24	2	4	1	2	1	39
6343	1	3	3	4	3	18	3	4	2	2	0	59
6346	1	3	1	2	3	23	2	4	2	2	1	35
6351	1	3	1	3	3	24	1	4	2	2	1	35
6357	0	2	3	2	1	22	2	3	1	2	1	38
6371	1	3	3	3	4	23	2	4	2	2	1	45
6378	1	3	3	2	5	23	1	2	2	2	1	38
6384	1	3	2	2	4	22	1	2	1	2	1	37
6390	1	4	2	3	3	24	3	5	1	2	0	47
6392	0	2	1	2	1	18	1	5	1	2	0	27
6394	1	2	2	3	3	21	1	2	2	2	1	40
6399	1	3	2	3	4	23	2	5	2	2	0	42
6405	1	2	3	1	2	24	2	3	1	2	1	37
6408	1	2	2	1	3	24	1	2	2	2	1	30
6413	1	1	2	2	4	20	2	3	1	2	0	43
6414	0	3	2	2	1	20	1	2	2	2	1	29
6415	1	3	3	1	1	25	2	4	3	2	1	30
6418	1	2	2	1	5	23	1	2	2	2	1	32
6434	1	3	3	2	3	23	2	4	2	2	0	39
6439	0	3	1	2	1	19	2	5	3	2	1	27
6440	0	3	1	3	2	20	1	5	2	2	1	30
6445	0	1	3	2	1	20	1	1	1	2	1	36
6447	1	2	2	1	1	20	1	1	1	2	0	31
6464	1	2	2	2	3	22	1	3	1	2	1	36
6465	1	4	2	3	5	23	2	4	3	2	0	41
6468	1	3	2	3	2	23	2	3	2	2	1	42
6490	1	2	2	1	1	18	2	3	2	2	1	32
6492	0	3	2	1	1	22	3	3	2	2	1	33
6497	1	2	1	2	1	19	2	2	3	2	1	34
6498	0	3	3	2	4	18	1	5	3	2	1	29
6499	0	2	1	2	2	24	1	4	1	2	0	29
6504	1	2	3	1	4	24	1	3	2	2	1	32
6509	0	3	2	4	2	23	2	3	2	2	0	49
6517	0	3	2	2	2	20	1	3	3	2	1	27
6532	1	2	2	1	5	21	1	4	2	2	0	30
6541	0	3	3	3	2	23	1	4	2	2	1	35
6548	1	2	3	2	3	25	1	2	2	2	0	37
6552	1	2	3	3	3	19	1	4	2	2	1	40
6553	1	2	3	2	2	24	1	2	2	2	1	36
6557	1	2	2	2	2	23	2	2	1	2	1	41
6560	0	3	2	1	3	24	2	4	2	2	0	29
6564	0	1	3	1	2	23	2	2	1	2	0	36
6565	1	3	3	2	4	25	2	1	2	2	0	43
6566	0	1	3	2	2	24	2	2	1	2	0	41
6572	0	1	1	1	1	23	2	1	1	2	0	32
6574	1	1	1	3	4	21	2	4	3	2	0	41
6575	0	3	1	1	2	19	3	5	2	2	1	30
6589	0	3	2	2	4	19	1	4	2	2	0	30
6594	0	3	2	1	1	18	2	3	2	2	0	28
6599	0	1	2	1	2	19	3	5	2	2	1	34
6600	1	2	2	2	3	19	1	2	1	2	1	37
6604	1	2	2	2	2	22	1	2	1	2	1	36
6612	0	1	1	2	1	22	2	4	2	2	0	32
6616	1	1	3	2	3	22	1	3	1	2	0	39
6618	1	1	3	1	3	25	1	1	1	2	0	36
6620	1	3	1	2	1	20	2	3	1	2	0	36
6623	0	3	3	2	3	22	1	3	3	2	0	30
6624	1	3	2	1	3	23	2	2	2	2	1	34
6634	1	2	2	2	2	21	1	2	2	2	0	34
6635	0	1	2	1	2	24	2	4	2	2	0	30
6638	1	1	3	2	2	24	1	1	2	2	1	38
6658	1	3	2	3	2	22	2	3	2	2	1	42
6661	1	3	1	2	5	24	1	3	2	2	1	33
6679	0	2	2	2	2	24	2	3	2	2	1	35
6681	1	2	3	1	4	21	2	2	1	2	1	40
6688	0	2	2	1	2	23	2	5	2	2	0	28
6689	1	2	2	1	3	24	2	4	2	2	1	33
6725	0	3	2	2	2	24	2	3	2	2	0	34
6732	1	4	1	2	2	20	2	4	3	2	0	31
6733	1	4	3	5	4	25	1	1	1	2	0	64
6740	1	4	3	1	2	20	2	4	2	2	0	32
6743	1	3	3	1	2	24	1	3	2	2	0	29
6749	1	3	1	2	2	18	2	5	2	2	0	33
6750	1	2	1	2	3	20	1	5	1	2	0	32
6757	1	3	3	1	2	23	1	4	2	2	1	28
6765	1	2	3	1	3	24	3	1	2	2	1	43
6772	1	3	1	3	1	21	2	4	2	2	0	38
6779	1	3	3	1	4	23	2	4	2	2	0	35
6781	0	1	2	2	2	23	1	2	3	2	0	30
6801	1	2	2	2	3	25	1	2	2	2	1	35
6806	0	2	1	1	1	24	3	4	1	2	1	33
6816	1	3	2	2	4	21	2	2	1	2	0	42
6817	1	3	2	2	3	19	2	3	2	2	0	38
6821	0	3	2	2	3	25	1	4	3	2	0	27
6824	1	2	2	1	2	19	2	3	2	2	1	33
6828	1	2	2	1	2	25	1	3	2	2	1	28
6832	0	3	3	1	3	23	2	5	1	2	1	32
6842	0	3	1	2	3	22	1	2	2	2	1	29
6845	1	2	3	3	4	21	1	3	2	2	1	42
6853	0	5	2	2	3	23	3	3	1	2	1	41
6856	0	3	1	2	1	21	2	4	3	2	0	28
6857	0	2	1	2	2	22	3	3	2	2	1	38
6861	1	3	2	1	3	18	1	4	2	2	1	27
6863	1	1	3	2	4	22	1	1	1	2	1	42
6869	1	2	2	1	3	19	1	3	2	2	1	29
6872	1	4	3	1	5	22	1	2	1	2	1	34
6875	1	2	2	2	3	24	1	4	3	2	1	31
6892	0	3	2	1	4	24	2	3	2	2	1	31
6893	1	1	2	1	5	19	2	5	1	2	0	37
6894	0	1	1	2	2	24	1	4	2	2	0	28
6900	1	1	3	1	5	24	1	4	1	2	0	35
6904	1	2	3	2	3	24	1	4	2	2	1	35
6912	0	3	3	2	2	23	2	4	3	2	1	33
6917	1	3	1	2	3	18	2	2	2	2	0	37
6921	1	3	3	1	3	23	2	4	2	2	1	34
6923	0	1	2	2	1	24	1	3	2	2	1	30
6924	0	3	1	1	2	23	3	5	2	2	1	30
6935	1	2	3	1	1	24	2	3	2	2	0	34
6948	0	3	2	2	2	18	1	4	2	2	1	28
6950	1	3	3	2	2	21	1	3	2	2	1	34
6965	0	2	1	2	2	22	2	4	2	2	1	32
6973	1	3	2	3	3	23	1	3	2	2	1	38
6979	0	4	1	3	3	24	1	4	3	2	1	29
6983	1	2	3	2	2	18	2	3	3	2	1	38
6984	1	2	2	2	4	24	1	2	2	2	1	36
6991	1	3	2	2	2	23	1	5	3	2	1	28
6994	0	3	2	2	3	20	2	4	3	2	1	32
7002	0	2	1	2	1	23	1	3	1	2	0	29
7004	0	3	1	1	1	23	3	4	2	2	1	30
7008	1	3	3	1	2	20	2	2	1	2	1	37
7011	1	1	2	1	3	25	1	2	1	2	1	33
7013	0	3	2	2	3	20	1	5	2	2	1	28
7016	0	3	2	3	4	22	1	4	3	2	1	33
7020	1	2	3	3	5	23	2	2	1	2	1	51
7035	0	2	2	2	2	23	2	2	2	2	1	36
7037	1	4	1	2	3	21	1	3	2	2	0	30
7039	0	2	1	2	2	19	1	2	1	2	1	31
7045	1	4	2	2	3	18	2	2	3	2	1	36
7047	1	1	1	1	1	21	1	1	1	2	0	30
7054	0	2	1	2	2	25	1	3	1	2	1	30
7060	1	4	3	2	5	24	1	2	3	2	1	35
7068	1	4	2	2	5	19	1	4	2	2	1	33
7069	1	4	3	3	3	22	2	3	2	2	1	44
7070	0	1	1	1	1	24	3	2	1	2	1	36
7075	1	3	2	2	2	25	1	3	1	2	0	34
7090	1	3	3	3	3	25	1	2	1	2	1	43
7092	1	3	2	2	2	23	1	3	1	2	0	34
7095	0	2	2	2	2	23	1	3	1	2	0	32
7100	1	2	2	4	2	25	1	3	3	2	0	46
7102	0	3	2	2	2	22	1	5	2	2	0	27
7103	1	1	1	2	1	25	1	5	2	2	0	29
7105	0	3	3	2	2	21	3	3	2	2	0	41
7129	1	1	3	2	5	25	1	3	1	2	1	41
7132	1	2	1	2	3	25	2	2	1	2	1	40
7135	1	2	2	2	3	23	3	3	2	2	1	44
7141	0	3	2	1	2	22	2	4	2	2	1	28
7152	1	2	2	2	2	23	2	3	1	2	1	40
7153	1	4	1	1	2	24	3	3	2	2	0	34
7163	1	3	3	4	5	23	2	2	2	2	1	58
7167	1	2	2	2	3	24	1	2	2	2	1	35
7168	0	2	1	2	1	20	2	2	2	2	1	33
7177	1	3	3	1	5	23	2	3	2	2	0	37
7179	1	4	3	3	3	23	1	4	2	2	1	38
7180	1	2	2	1	2	25	2	4	2	2	1	32
7186	1	2	3	3	5	22	2	2	1	2	1	51
7187	1	3	3	1	3	24	1	2	2	2	1	31
7188	1	2	2	1	4	22	2	3	2	2	1	35
7190	1	2	2	3	4	21	1	4	2	2	1	39
7197	0	3	2	2	5	24	1	3	3	2	1	30
7198	0	3	2	1	2	25	3	3	2	2	1	34
7200	1	2	2	2	4	19	3	2	2	2	1	46
7202	1	2	3	2	5	24	2	2	2	2	1	44
7206	1	3	2	2	5	20	1	1	2	2	1	37
7208	1	1	3	2	3	21	1	3	3	2	0	35
7209	1	3	3	1	5	25	2	3	1	2	1	39
7210	0	2	1	2	1	25	1	1	3	2	1	27
7211	1	1	2	4	4	25	2	2	1	2	1	59
7212	0	2	2	2	2	23	1	3	1	2	0	32
7215	1	3	1	2	5	25	1	4	2	2	1	32
7223	0	2	2	2	2	23	1	3	1	2	0	32
7224	1	2	3	2	3	19	1	2	1	2	1	39
7225	0	3	1	3	2	18	1	2	2	2	1	33
7226	1	3	2	2	3	25	2	3	2	2	1	38
7227	0	4	2	2	4	19	1	3	3	2	1	28
7228	1	4	2	4	3	25	1	4	3	2	1	44
7234	1	3	2	1	3	20	1	2	2	2	1	29
7237	1	3	2	1	2	19	1	2	2	2	1	28
7241	1	3	3	2	3	22	1	3	3	2	1	33
7242	1	2	3	2	4	25	1	5	1	2	1	37
7247	1	1	3	2	4	22	1	4	2	2	1	37
7248	1	3	2	1	3	23	2	3	2	2	1	33
7250	1	2	2	2	3	24	1	2	2	2	1	35
7253	1	3	2	2	3	23	1	3	2	2	1	33
7254	1	2	2	3	5	19	1	2	2	2	1	42
7255	1	3	2	2	4	21	1	4	2	2	1	33
7257	0	3	2	3	3	23	2	2	3	2	1	39
7258	1	2	2	2	2	23	1	4	1	2	1	34
7263	1	3	2	2	3	24	1	5	2	2	1	31
7264	1	2	3	2	3	22	1	1	2	2	0	38
7265	0	2	2	2	3	24	1	3	3	2	1	29
7267	1	3	2	4	3	18	1	4	4	2	1	33
7268	1	2	3	3	3	19	1	3	1	2	1	43
7269	1	3	3	1	2	21	2	2	2	2	1	35
7273	0	3	3	2	2	21	2	1	1	2	1	40
7276	1	2	3	1	2	19	1	4	1	2	1	31
7278	1	2	2	2	2	24	1	2	2	2	1	34
7279	0	2	2	2	2	23	1	3	1	2	0	32
7281	1	2	2	2	4	22	1	2	1	2	0	38
7283	1	3	1	2	1	23	2	4	2	2	0	33
7287	0	1	3	2	2	23	1	2	1	2	1	36
7288	1	2	3	2	5	24	2	2	1	2	1	46
7290	1	2	2	2	2	23	1	3	1	2	0	35
7292	1	3	1	2	2	21	1	3	2	2	1	30
7293	1	4	3	2	3	23	3	2	1	2	1	47
7294	1	2	1	2	3	25	2	5	2	2	0	35
7302	1	3	2	2	3	23	2	4	3	2	1	35
7303	1	2	1	1	3	23	2	3	3	2	1	30
7305	1	2	2	2	5	25	1	4	2	2	1	35
7306	1	3	3	3	4	19	2	3	2	2	1	46
7307	1	2	2	1	1	19	1	3	2	2	1	27
7309	1	3	3	2	3	25	1	3	1	2	1	37
7311	1	1	3	1	2	25	2	4	2	2	1	35
7316	0	2	1	2	2	25	1	2	2	2	1	29
7318	1	3	2	3	3	22	2	3	2	2	1	43
7319	1	3	3	5	5	25	1	2	2	2	0	63
7330	1	2	2	1	2	24	3	5	1	2	1	38
7337	1	3	2	2	4	22	2	3	2	2	1	39
7338	1	3	3	1	2	18	1	2	2	2	1	30
7340	1	1	2	1	2	23	1	2	1	2	1	32
7344	1	2	3	2	4	25	1	4	2	2	1	36
7346	0	3	2	2	2	19	1	3	2	2	1	29
7347	1	2	2	2	3	24	1	2	2	2	1	35
7350	1	2	3	2	3	18	3	3	1	2	1	48
7351	1	1	2	1	3	21	1	4	2	2	1	29
7352	1	2	2	5	3	25	2	2	1	2	1	67
7353	1	4	2	2	2	25	1	4	3	2	1	28
7356	1	3	2	1	3	20	2	4	2	2	1	32
7357	0	2	2	3	4	24	1	2	2	2	1	38
7359	1	1	3	2	5	20	1	1	1	2	1	43
7363	1	1	3	2	4	24	1	3	1	2	1	40
7364	0	3	1	2	2	23	2	4	2	2	1	31
7370	1	3	2	1	1	25	2	3	2	2	1	31
7373	1	3	3	2	3	22	3	2	2	2	1	46
7374	1	1	3	2	5	21	1	1	1	2	1	43
7376	0	3	2	2	2	20	2	4	2	2	1	33
7381	1	2	2	1	3	24	2	2	2	2	1	35
7382	0	2	2	2	2	22	1	4	2	2	1	29
7385	1	3	3	1	5	21	2	1	1	2	1	41
7387	1	2	2	2	3	18	2	2	2	2	1	40
7388	1	2	3	3	3	21	2	2	2	2	1	47
7389	1	2	2	1	4	24	1	2	1	2	1	33
7395	0	3	1	2	4	25	2	3	2	2	1	34
7403	1	3	3	2	4	25	1	4	2	2	1	35
7404	1	2	2	2	5	21	2	3	2	2	1	41
7406	0	3	2	1	2	24	2	3	2	2	1	29
7410	1	2	3	3	5	24	2	4	2	2	1	47
7412	1	3	2	2	2	21	1	3	2	2	1	32
7418	1	3	2	3	2	21	3	5	2	2	0	45
7422	1	3	2	2	4	24	1	3	2	2	1	34
7428	1	2	2	4	2	23	1	2	1	2	1	51
7429	0	4	3	4	4	24	1	4	3	2	1	44
7431	1	3	2	3	4	23	2	4	2	2	1	43
7432	1	3	2	1	3	24	1	2	2	2	1	29
7433	1	2	3	2	4	25	1	4	1	2	1	38
7434	1	2	1	1	2	23	2	5	3	2	1	27
7439	1	2	2	2	3	18	1	2	1	2	1	37
7440	1	3	2	2	3	22	2	4	3	2	1	35
7442	1	2	2	3	1	22	1	3	1	2	1	39
7443	1	2	3	2	5	24	1	3	2	2	1	38
7447	1	3	3	2	3	24	1	2	1	2	1	38
7448	1	4	3	1	4	23	2	2	1	2	1	38
7449	1	3	1	5	5	21	2	5	5	2	1	45
7452	0	2	2	1	2	23	2	2	2	2	1	31
7455	1	2	1	2	2	25	1	2	1	2	1	34
7459	1	2	2	1	2	25	2	4	2	2	1	32
7460	1	2	2	1	3	22	1	3	2	2	1	29
7467	1	3	2	3	3	21	2	4	2	2	1	42
7469	1	2	3	1	2	20	1	3	2	2	1	30
7471	0	4	3	2	2	18	1	4	2	2	1	29
7472	1	1	3	3	3	19	1	1	1	2	1	46
7473	1	1	3	3	5	19	2	2	1	2	1	52
7474	0	2	1	2	3	20	1	3	2	2	1	29
7484	1	2	2	1	2	19	1	1	2	2	0	30
7485	1	3	1	1	1	19	2	5	2	2	1	27
7489	1	2	2	2	4	21	2	3	2	2	1	40
7492	1	2	2	2	3	22	1	3	2	2	1	34
7497	1	1	3	1	4	21	2	4	1	2	1	39
7498	1	2	2	1	2	21	1	4	1	2	1	29
7505	1	2	3	2	3	25	1	2	2	2	1	37
7508	1	3	1	2	2	20	1	3	2	2	0	30
7509	1	2	1	1	1	21	3	4	3	2	0	32
7510	1	2	3	2	5	19	1	3	1	2	1	40
7515	1	2	3	1	4	24	1	4	3	2	1	29
7525	0	2	1	1	2	19	3	2	2	2	1	34
7527	0	3	2	2	2	22	1	5	2	2	1	27
7528	1	2	3	1	3	18	1	2	1	2	1	34
7532	1	2	2	3	5	24	1	2	2	2	1	42
7535	1	2	3	2	3	25	1	2	2	2	1	37
7536	1	2	3	3	3	23	1	1	2	2	1	43
7537	1	3	2	2	3	18	2	3	2	2	1	38
7550	1	3	3	3	3	24	1	2	2	2	0	41
7552	1	4	2	2	2	21	2	3	3	2	1	34
7554	1	2	2	1	3	22	1	4	1	2	1	30
7556	0	3	1	2	1	25	2	3	3	2	1	29
7557	1	3	3	2	3	22	1	4	2	2	1	34
7558	1	1	2	3	3	25	2	3	2	2	1	45
7567	0	2	2	1	5	18	2	2	2	2	1	34
7572	1	4	2	4	4	25	1	5	4	2	1	32
7575	1	3	1	2	2	20	1	3	2	2	1	30
7585	0	2	2	2	2	23	1	3	1	2	0	32
7587	0	3	2	2	2	20	1	3	3	2	1	27
7589	0	2	2	2	2	23	1	3	1	2	0	32
7592	1	2	3	3	3	20	2	2	1	2	1	49
7593	1	3	3	2	3	23	1	4	2	2	1	34
7596	1	3	2	2	2	21	1	4	3	2	1	29
7604	1	3	2	2	1	23	1	1	2	2	1	33
7605	1	2	2	2	3	20	2	2	1	2	1	42
7606	1	4	2	2	2	21	2	2	2	2	1	37
7607	1	2	2	3	2	19	2	2	2	2	1	44
7612	0	3	3	4	2	19	1	3	2	2	1	46
7615	1	2	2	4	3	22	1	3	2	2	1	49
7621	1	1	2	2	2	24	1	1	1	2	1	38
7628	1	3	2	2	3	22	1	4	2	2	1	32
7630	1	3	2	3	4	23	2	1	1	2	1	48
7631	1	3	2	2	3	24	3	4	2	2	1	42
7635	1	1	2	2	2	19	1	2	2	2	1	35
7637	1	3	3	3	4	20	2	2	5	2	0	31
7638	1	3	3	2	4	20	2	3	3	2	1	39
7646	1	2	2	2	2	25	1	3	2	2	0	33
7647	0	3	1	4	1	21	1	4	1	2	1	42
7651	0	2	1	2	1	23	3	5	2	2	0	35
7652	1	3	2	4	2	20	1	3	1	2	1	49
7659	0	3	2	1	1	23	2	3	2	2	1	28
7664	1	3	2	3	2	22	1	4	2	2	1	36
7670	0	2	2	2	2	20	1	3	1	2	1	32
7671	1	2	2	1	2	21	1	2	2	2	1	29
7683	0	3	2	2	3	25	2	2	2	2	1	36
7687	1	4	2	2	4	18	2	5	3	2	1	34
7688	0	1	1	2	2	23	1	3	2	2	0	29
7691	1	1	2	3	3	22	2	2	1	2	1	48
7697	1	1	2	1	2	24	1	3	1	2	1	31
7698	1	1	3	1	4	23	2	3	2	2	0	38
7699	0	4	2	3	4	19	1	3	3	2	1	33
7702	1	3	2	2	3	20	1	4	2	2	1	32
7716	0	3	3	2	3	19	1	2	2	2	1	33
7723	1	2	3	3	4	19	1	5	1	2	1	42
7725	1	2	3	1	3	18	2	4	1	2	1	37
7727	1	3	2	1	5	25	1	5	2	2	1	28
7730	1	4	3	2	3	22	1	4	2	2	1	33
7733	0	3	2	1	1	22	2	4	2	2	0	27
7735	1	1	2	1	4	24	2	3	2	2	1	36
7736	1	2	2	1	2	25	1	3	1	2	0	30
7737	1	4	2	1	4	22	1	2	1	2	1	31
7746	1	3	2	4	3	20	2	4	3	2	1	50
7750	0	3	2	1	1	22	2	4	2	2	0	27
7751	1	3	2	2	2	21	2	2	2	2	1	38
7752	0	3	2	1	2	20	2	3	2	2	1	29
7757	1	3	3	2	3	24	2	3	2	2	1	40
7770	1	3	3	1	3	22	1	4	1	2	0	31
7772	1	3	2	4	3	25	1	2	2	2	0	49
7775	0	2	1	2	2	25	1	3	2	2	1	28
7778	1	3	2	1	3	24	1	2	2	2	0	29
7779	1	2	3	2	3	18	2	3	1	2	1	43
7796	1	2	1	2	3	24	2	1	3	2	0	37
7799	1	2	3	3	3	18	1	4	2	2	1	40
7802	1	3	2	2	3	21	1	4	3	2	1	30
7808	0	3	1	3	3	23	1	5	2	2	1	31
7819	0	3	1	2	4	20	2	2	2	2	1	35
7824	1	2	1	1	3	21	1	2	2	2	0	28
7826	1	2	1	1	4	24	1	2	2	2	1	29
7828	1	3	3	2	4	25	1	3	2	2	1	36
7829	0	2	1	2	2	23	2	4	2	2	0	32
7831	1	2	2	4	2	24	2	4	2	2	0	52
7832	1	1	2	1	2	21	1	1	2	2	0	31
7833	0	3	3	2	3	23	2	3	2	2	1	37
7835	1	3	2	2	3	25	2	3	1	2	1	40
7837	1	3	2	2	5	22	2	4	1	2	1	41
7844	1	2	3	5	1	22	1	5	1	2	1	59
7845	1	4	2	1	2	19	3	2	2	2	0	37
7846	1	1	1	1	1	19	2	4	2	2	0	30
7848	1	3	3	3	3	19	2	3	3	2	1	43
7850	0	3	2	2	3	24	1	4	2	2	1	29
7851	1	4	2	1	2	24	2	2	2	2	1	32
7857	1	2	2	1	2	25	1	3	1	2	1	30
7862	1	3	3	1	3	23	2	4	2	2	1	34
7870	1	1	2	1	2	24	1	3	1	2	1	31
7873	1	3	3	3	4	24	2	3	2	2	1	46
7879	1	3	1	2	3	19	1	3	2	2	1	31
7882	1	2	1	2	5	23	1	3	2	2	1	34
7888	1	3	2	2	2	23	2	2	2	2	0	38
7889	0	1	1	1	2	18	1	2	1	2	0	27
7895	1	4	1	3	5	21	1	2	2	2	1	38
7897	1	3	2	3	4	19	2	4	3	2	1	41
7906	0	4	2	2	2	18	1	4	2	2	0	27
7919	0	3	1	3	3	18	1	2	3	2	0	32
7922	0	4	2	3	3	24	1	4	2	2	1	33
7923	1	3	3	3	3	18	2	3	2	2	0	45
7930	1	4	3	3	3	23	3	4	4	2	1	34
7948	1	2	2	3	3	22	3	2	5	2	1	34
7957	1	2	2	3	3	23	3	2	5	2	1	34
7958	0	3	3	1	1	22	2	4	3	2	0	27
7977	1	2	3	2	3	21	1	2	2	2	1	37
7981	1	3	2	3	5	24	1	4	2	2	1	39
7985	0	3	2	1	3	24	2	4	2	2	0	29
7988	1	3	1	1	3	24	2	3	2	2	1	31
7993	1	1	3	2	5	24	2	1	1	2	1	48
8000	1	1	3	3	3	24	1	3	2	2	1	42
8003	1	2	2	1	2	18	2	3	2	2	1	33
8011	0	2	1	2	2	21	2	4	1	2	0	34
8018	1	3	1	1	1	22	2	4	2	2	0	28
8022	0	1	1	1	1	19	2	2	2	2	0	29
8023	1	3	2	1	2	22	1	2	2	2	1	28
8029	1	3	2	2	3	22	2	4	2	2	1	37
8038	1	4	1	1	3	25	2	4	2	2	1	29
8039	0	2	2	2	2	22	2	2	3	2	0	34
8044	1	3	2	3	2	19	2	5	2	2	0	40
8046	1	2	1	3	2	21	1	2	1	2	0	39
8047	1	3	3	3	3	20	2	3	4	2	1	31
8048	1	3	2	3	3	19	3	3	5	2	1	32
8053	0	2	2	2	2	23	2	3	1	2	0	37
8054	1	3	2	3	3	21	3	3	4	2	1	34
8055	1	2	2	3	2	22	3	3	4	2	1	34
8056	0	2	2	2	2	23	2	3	1	2	0	37
8059	1	1	3	2	4	23	1	4	1	2	1	39
8060	1	3	2	3	4	23	3	4	4	2	1	34
8061	1	3	2	3	3	24	2	3	4	2	1	29
8062	1	3	3	3	3	23	2	2	3	2	1	44
8063	1	3	2	3	3	24	2	3	4	2	1	29
8064	1	2	3	2	3	24	1	2	2	2	1	37
8065	1	2	2	3	2	22	1	3	3	2	0	36
8066	1	3	2	3	3	20	2	3	3	2	1	41
8069	1	3	2	2	2	22	1	2	3	2	1	31
8070	1	2	2	2	2	23	2	2	3	2	1	37
8071	1	2	2	2	2	21	2	1	3	2	1	38
8072	0	3	2	2	2	22	2	2	2	2	1	35
8074	1	3	2	3	2	23	2	2	3	2	1	41
8076	0	3	2	2	3	21	2	2	3	2	1	34
8078	1	3	2	3	3	22	2	3	3	2	1	41
8079	1	3	2	3	3	23	2	3	4	2	1	29
8081	1	2	2	3	3	20	2	3	3	2	1	42
8082	1	3	2	3	3	20	2	3	3	2	1	41
8084	1	3	2	3	3	21	2	3	4	2	1	29
8085	1	4	2	3	3	24	2	3	4	2	1	28
8086	1	3	2	3	3	20	2	3	3	2	1	41
8087	1	3	2	3	3	24	2	2	4	2	1	30
8089	0	3	3	4	3	21	2	4	1	2	1	53
8092	1	3	2	3	3	23	2	3	4	2	1	29
8093	1	3	2	3	3	24	2	3	4	2	1	29
8095	0	3	3	4	3	20	2	3	1	2	1	54
8096	1	3	2	3	3	24	2	3	4	2	1	29
8097	0	2	3	3	3	21	2	2	2	2	1	44
8100	0	2	2	3	3	20	2	3	2	2	1	41
8102	1	3	2	3	3	20	2	2	4	2	1	30
8103	1	4	2	3	3	21	3	3	3	2	1	45
8104	1	3	2	4	3	22	2	3	4	2	1	39
8105	1	3	2	3	3	23	2	3	4	2	1	29
8106	1	3	2	3	3	22	2	3	4	2	1	29
8107	0	2	2	5	4	25	2	2	2	2	1	63
8108	1	4	2	3	3	23	2	3	3	2	1	40
8111	1	3	2	3	3	24	2	3	4	2	1	29
8112	1	3	2	3	3	23	2	3	4	2	1	29
8113	0	2	2	2	3	22	2	3	2	2	1	36
8114	1	4	3	4	3	20	1	4	5	2	1	32
8115	1	4	3	4	4	19	3	4	5	2	1	43
8117	1	4	3	3	4	25	2	4	5	2	1	28
8118	1	3	3	4	3	24	1	3	4	2	1	36
8120	1	4	3	4	4	23	3	3	4	2	1	46
8123	1	3	3	4	4	22	3	3	4	2	1	47
8124	1	3	3	3	4	20	3	4	5	2	1	34
8125	1	4	3	3	4	19	3	3	4	2	1	36
8126	1	3	3	4	4	20	1	3	4	2	1	37
8127	1	2	3	4	3	21	1	3	4	2	1	37
8131	1	3	3	4	4	22	2	3	4	2	1	42
8132	1	3	3	4	4	23	3	3	4	2	1	47
8134	1	3	3	4	4	24	1	3	4	2	1	37
8136	1	2	2	1	3	24	1	3	2	2	1	29
8138	0	3	2	4	4	22	2	4	4	2	1	36
8141	1	5	2	2	4	25	3	4	3	2	0	40
8143	1	2	2	2	2	22	1	4	2	2	1	32
8146	0	2	2	4	3	18	1	3	4	2	1	32
8147	0	2	2	2	2	23	1	3	1	2	0	32
8149	0	3	2	4	4	24	2	3	3	2	1	49
8152	1	3	2	2	3	20	1	2	2	2	1	34
8156	0	3	3	4	4	19	2	3	4	2	1	39
8158	1	3	3	3	3	25	2	2	2	2	1	46
8160	1	2	2	2	2	24	1	4	2	2	1	32
8161	1	4	3	1	4	25	1	4	2	2	1	29
8167	1	1	2	3	3	21	1	2	1	2	1	43
8168	1	2	3	2	4	22	1	2	1	2	1	40
8170	0	3	2	3	4	18	2	3	4	2	1	27
8171	0	3	2	2	5	21	2	4	2	2	0	36
8172	1	3	3	2	3	24	1	4	2	2	1	34
8173	1	3	3	3	4	25	2	3	2	2	1	46
8175	1	3	2	1	2	23	2	3	3	2	1	30
8178	0	3	2	4	4	23	1	3	4	2	1	32
8181	0	2	2	3	3	20	1	3	2	2	1	36
8182	1	2	3	3	2	24	2	4	1	2	1	46
8183	0	3	2	1	3	23	2	2	2	2	0	31
8185	1	2	2	1	4	23	1	4	2	2	1	29
8186	0	3	2	1	2	24	2	5	2	2	1	27
8188	1	2	3	2	3	25	1	4	2	2	1	35
8189	0	3	2	2	3	25	1	4	2	2	1	29
8190	1	3	2	1	3	20	1	2	1	2	1	31
8194	1	3	2	1	2	22	1	3	2	2	1	27
8195	1	4	3	4	4	24	2	5	5	2	1	37
8196	1	2	2	3	3	21	1	4	2	2	1	38
8197	1	1	2	2	3	25	2	2	2	2	1	41
8199	1	2	1	2	2	19	2	3	2	2	0	36
8202	1	3	2	3	2	22	1	1	3	2	1	37
8204	0	2	2	3	3	22	2	3	2	2	1	41
8206	0	4	2	4	3	24	1	4	5	2	1	27
8207	0	4	2	2	3	24	1	3	2	2	0	29
8208	1	2	3	1	2	23	1	2	1	2	1	33
8210	0	3	1	2	3	23	1	4	1	2	0	29
8212	1	3	3	2	3	21	2	2	2	2	1	41
8215	0	3	2	4	3	21	1	5	2	2	1	43
8219	1	4	3	1	1	18	2	2	2	2	0	33
8221	1	3	1	1	5	19	1	3	2	2	1	28
8223	0	3	2	1	2	24	2	3	2	2	1	29
8226	1	3	2	3	2	24	1	4	1	2	1	38
8234	1	3	2	1	3	25	2	3	2	2	1	33
8237	1	3	1	1	4	24	1	2	2	2	1	28
8239	0	3	1	2	2	21	1	3	2	2	1	27
8240	1	2	2	4	3	18	1	2	2	2	1	50
8251	1	3	2	1	1	22	1	4	1	2	0	27
8252	1	3	1	2	2	22	2	5	1	2	1	35
8255	0	3	2	2	3	22	1	3	2	2	1	30
8256	1	2	2	2	2	23	1	2	2	2	0	34
8261	0	4	2	1	3	24	3	4	3	2	1	31
8266	0	4	2	4	3	20	2	2	2	2	1	50
8271	1	2	3	2	4	20	2	3	1	2	0	44
8273	1	1	1	1	2	24	1	3	2	2	0	27
8285	1	2	2	2	2	24	1	1	2	2	1	35
8286	1	2	3	1	2	19	1	3	3	2	0	28
8291	0	2	3	4	4	18	2	5	2	2	1	52
8293	0	3	2	2	2	24	1	4	2	2	1	28
8294	0	4	2	4	4	22	1	4	2	2	1	44
8295	1	1	2	2	3	25	2	3	1	2	1	42
8297	0	4	2	4	3	25	1	4	5	2	1	27
8298	0	2	2	4	4	19	1	3	4	2	1	33
8299	0	3	2	3	4	23	1	3	2	2	1	36
8301	0	3	2	5	3	24	1	3	2	2	1	55
8302	1	2	1	2	1	23	1	3	2	2	1	30
8304	0	3	2	3	4	20	2	3	4	2	1	27
8307	0	3	3	3	4	19	2	4	2	2	1	42
8308	1	2	3	2	4	25	2	2	2	2	1	43
8309	0	3	3	4	4	23	2	4	4	2	1	38
8310	0	2	3	4	3	18	1	3	2	2	1	48
8312	0	2	3	3	4	20	2	5	1	2	1	44
8313	0	2	2	4	3	24	2	2	2	2	1	52
8319	1	4	1	1	2	18	2	4	2	2	1	28
8320	1	3	3	2	4	20	2	1	2	2	1	43
8321	0	3	1	2	2	18	1	2	2	2	1	28
8323	1	3	3	2	5	25	2	3	2	2	1	42
8324	0	2	2	2	2	23	2	3	1	2	0	37
8327	1	3	3	2	1	19	2	3	2	2	1	38
8337	0	2	2	2	2	23	2	3	1	2	0	37
8338	0	3	2	3	2	20	1	2	2	2	1	35
8340	1	2	3	3	5	23	2	2	1	2	1	51
8344	1	3	2	2	2	20	2	2	2	2	1	38
8345	0	3	2	2	2	21	2	2	2	2	1	35
8348	0	3	2	2	2	20	2	2	2	2	1	35
8349	0	3	3	1	2	24	2	4	2	2	1	30
8350	0	2	2	4	3	21	1	2	2	2	1	47
8351	0	2	2	2	2	23	2	3	1	2	0	37
8352	0	3	2	4	3	23	1	3	2	2	1	45
8355	0	3	2	3	4	18	1	5	2	2	1	34
8357	0	3	3	5	5	22	1	5	2	2	1	57
8358	0	4	2	4	4	21	2	3	2	2	1	50
8359	1	2	2	3	3	21	2	2	2	2	1	45
8360	0	4	2	4	3	21	1	4	4	2	1	29
8361	0	2	2	2	2	23	2	3	1	2	0	37
8362	1	3	2	2	2	21	1	2	2	2	1	33
8364	0	3	3	4	4	23	1	3	2	2	1	48
8367	1	3	2	2	2	23	1	2	2	2	1	33
8368	0	3	3	4	5	24	1	4	2	2	1	48
8369	1	3	2	3	2	23	1	2	2	2	1	38
8370	0	3	2	4	3	19	1	4	4	2	1	30
8371	0	2	2	3	3	22	1	3	2	2	1	36
8372	0	3	2	3	3	24	2	3	2	2	1	40
8373	1	2	3	3	3	20	1	3	4	2	1	27
8374	1	3	3	4	4	19	1	3	5	2	1	35
8375	0	3	3	4	4	18	2	5	1	2	1	53
8378	1	3	3	4	4	20	2	4	4	2	1	41
8379	1	2	3	4	4	21	3	3	4	2	1	48
8380	1	3	3	4	4	22	1	4	4	2	1	36
8381	1	3	3	4	3	23	1	3	3	2	1	48
8382	0	2	2	2	2	23	2	3	1	2	0	37
8383	1	3	3	4	4	24	1	3	4	2	1	37
8384	0	2	2	2	2	23	2	3	1	2	0	37
8385	1	3	3	4	4	23	3	3	5	2	1	45
8387	1	3	3	4	3	22	2	3	4	2	1	41
8388	1	2	3	4	3	21	1	3	4	2	1	37
8389	0	2	3	4	3	23	1	3	3	2	1	46
8390	0	2	3	4	3	22	1	3	4	2	1	34
8391	1	3	3	4	4	20	2	4	4	2	1	41
8392	1	3	3	4	4	21	2	3	4	2	1	42
8393	1	3	3	4	4	23	2	3	4	2	1	42
8395	1	3	3	4	3	24	2	3	4	2	1	41
8396	1	3	3	4	4	21	2	3	4	2	1	42
8397	1	2	3	4	3	23	2	2	3	2	1	55
8398	1	3	3	4	3	25	2	3	3	2	1	53
8399	1	3	3	4	4	24	3	3	4	2	1	47
8400	1	3	3	4	4	20	3	3	4	2	1	47
8401	1	2	3	4	3	21	1	2	3	2	1	50
8402	0	3	3	4	4	23	1	3	4	2	1	34
8403	1	3	3	4	3	21	1	3	4	2	1	36
8404	0	3	2	2	2	20	2	2	2	2	1	35
8405	1	3	3	4	3	20	2	3	5	2	1	39
8406	0	2	2	2	2	23	2	3	1	2	0	37
8407	0	3	2	2	2	21	2	2	2	2	1	35
8408	1	3	3	2	4	22	3	3	2	2	1	46
8411	0	3	2	2	2	20	2	2	2	2	1	35
8412	1	4	3	3	5	22	1	2	1	2	1	44
8414	1	1	3	5	5	18	2	1	1	2	0	73
8415	0	3	2	2	2	20	1	2	2	2	1	30
8417	0	2	2	2	2	23	1	3	1	2	0	32
8419	1	4	1	1	2	19	2	4	2	2	1	28
8420	1	3	3	1	3	19	2	3	2	2	1	35
8422	1	1	1	2	3	21	1	2	1	2	1	36
8424	1	2	3	1	4	25	1	1	2	2	0	34
8425	1	4	2	3	4	20	2	4	1	2	1	44
8428	1	3	3	1	2	22	1	2	2	2	1	30
8433	0	4	3	5	4	20	1	4	5	2	1	40
8435	0	3	2	4	4	25	1	5	2	2	1	44
8438	0	2	3	4	4	21	2	5	2	2	1	52
8441	0	4	2	5	5	24	1	4	5	2	1	39
8442	0	3	3	4	4	25	1	4	5	2	1	31
8443	0	3	2	5	4	21	1	4	1	2	1	57
8444	0	2	2	5	4	23	1	2	4	2	1	44
8450	0	3	1	2	1	18	2	4	3	2	1	28
8453	0	2	2	2	2	23	2	3	1	2	0	37
8460	0	3	3	3	3	25	2	2	2	2	0	43
8462	0	1	2	2	2	25	1	2	2	2	0	32
8464	1	3	3	1	3	23	2	3	2	2	1	35
8465	1	2	2	2	1	19	1	2	1	2	1	35
8467	0	3	2	2	3	21	1	3	3	2	0	28
8472	1	3	2	2	2	18	1	2	2	2	1	33
8479	1	1	3	3	3	23	1	1	1	2	1	46
8495	0	3	3	2	2	21	1	3	3	2	0	29
8502	0	3	2	2	2	22	1	3	2	2	0	29
8505	1	2	2	2	3	25	2	3	2	2	1	39
8507	1	1	3	2	4	24	2	2	2	2	1	44
8516	1	3	3	3	5	20	1	3	2	2	1	42
8522	0	4	3	2	3	25	1	3	3	2	0	29
8524	1	3	2	2	3	23	1	4	2	2	1	32
8526	1	3	3	1	1	20	2	3	2	2	0	33
8528	0	2	2	2	2	18	2	5	2	2	0	33
8534	1	3	2	2	3	25	1	4	2	2	1	32
8538	1	2	1	2	3	21	1	3	2	2	0	32
8551	1	2	3	2	5	24	1	2	1	2	0	41
8563	0	3	2	2	2	21	2	2	2	2	1	35
8564	1	4	3	2	3	24	1	4	1	2	0	35
8569	0	3	2	2	2	22	2	2	2	2	1	35
8573	0	3	2	2	2	19	2	2	2	2	0	35
8575	0	3	2	2	2	20	2	2	2	2	1	35
8576	1	3	2	2	3	22	2	2	3	2	0	37
8581	0	3	2	1	3	25	2	4	2	2	0	29
8585	1	2	2	1	2	25	1	1	1	2	1	32
8592	0	3	2	2	2	20	1	2	2	2	1	30
8596	0	3	2	2	2	21	1	2	2	2	1	30
8597	1	3	2	2	2	23	1	2	2	2	1	33
8598	1	4	2	2	2	22	3	2	2	2	1	42
8602	0	3	2	2	2	20	1	2	2	2	1	30
8603	1	4	2	2	2	22	1	2	2	2	1	32
8605	0	3	2	1	3	24	2	3	1	2	0	32
8606	1	4	2	2	2	25	2	2	2	2	1	37
8607	1	4	2	3	2	24	1	2	2	2	1	37
8610	1	4	2	2	2	23	1	2	2	2	1	32
8611	1	4	2	3	3	23	1	2	2	2	1	38
8612	0	3	2	3	3	21	1	3	2	2	1	35
8614	1	3	2	2	2	21	1	3	1	2	1	34
8616	1	2	3	3	3	25	2	2	2	2	1	47
8618	1	3	3	1	2	19	1	3	2	2	1	29
8621	0	3	2	1	3	20	3	4	2	2	1	34
8626	0	3	2	2	2	21	1	2	2	2	1	30
8628	1	4	2	4	3	20	1	4	3	2	1	44
8629	0	3	2	2	2	20	1	2	2	2	1	30
8632	0	3	2	2	4	25	2	3	2	2	1	36
8633	0	3	2	2	2	19	1	2	2	2	1	30
8634	0	3	2	2	2	21	1	2	2	2	1	30
8635	0	3	2	2	2	20	1	2	2	2	1	30
8636	1	3	3	4	4	19	2	3	4	2	1	42
8637	0	3	2	2	2	19	1	2	2	2	1	30
8639	1	3	3	4	4	20	2	3	4	2	1	42
8642	1	3	3	4	4	21	2	3	4	2	1	42
8643	1	4	3	4	4	22	2	3	4	2	1	41
8644	1	4	2	3	3	19	1	3	2	2	1	37
8648	1	3	3	4	4	24	3	3	4	2	1	47
8649	1	3	3	4	4	23	2	3	4	2	1	42
8650	1	3	3	4	4	21	2	3	4	2	1	42
8651	1	3	3	4	4	22	2	3	5	2	1	40
8653	1	3	2	4	3	20	2	3	4	2	1	39
8655	1	3	2	4	4	19	2	4	3	2	1	51
8658	1	3	3	4	4	24	2	3	4	2	1	42
8659	1	3	3	4	4	23	2	3	4	2	1	42
8660	1	3	3	4	3	22	2	3	4	2	1	41
8661	1	2	3	4	3	21	1	2	3	2	1	50
8663	1	3	2	4	4	19	1	3	4	2	1	35
8665	1	2	1	2	2	21	2	3	2	2	0	36
8667	0	2	2	2	2	23	2	3	1	2	0	37
8677	1	3	3	2	3	21	2	4	1	2	1	41
8685	0	3	3	2	2	24	1	4	1	2	0	32
8700	1	4	3	5	5	21	1	2	2	2	1	62
8704	1	1	1	1	1	20	3	2	1	2	0	39
8705	1	3	2	1	2	21	1	4	1	2	1	28
8706	0	4	1	3	5	25	2	3	3	2	0	37
8709	0	3	2	2	2	24	2	5	2	2	0	32
8716	0	3	2	1	2	20	3	4	3	2	0	31
8741	1	1	2	3	2	23	1	4	2	2	0	38
8742	1	3	3	4	4	23	1	3	5	2	1	35
8743	1	3	3	4	4	24	2	3	4	2	1	42
8744	1	2	3	1	3	24	2	1	2	2	0	38
8747	1	3	3	4	4	21	1	3	4	2	1	37
8749	1	3	3	4	4	22	2	3	4	2	1	42
8750	0	3	2	2	2	20	1	2	2	2	1	30
8751	1	3	3	4	4	23	2	3	4	2	1	42
8752	0	3	3	4	4	19	1	3	4	2	1	34
8753	1	3	3	4	4	20	1	3	4	2	1	37
8754	1	3	3	4	4	21	2	3	4	2	1	42
8755	1	3	3	2	2	24	1	3	2	2	1	34
8756	1	2	3	4	4	23	1	2	2	2	1	53
8757	1	3	3	4	3	20	2	3	4	2	1	41
8764	0	4	3	3	5	19	1	2	2	2	0	39
8769	0	3	2	2	2	20	1	2	2	2	1	30
8773	0	3	2	2	2	21	1	2	2	2	1	30
8775	1	2	3	1	2	25	1	3	1	2	0	32
8778	0	3	2	2	2	20	1	2	2	2	1	30
8782	0	3	2	2	2	20	1	2	2	2	1	30
8784	1	3	3	3	5	20	1	2	1	2	1	45
8786	0	2	2	2	2	23	2	3	1	2	0	37
8788	1	3	3	1	5	24	1	3	1	2	0	34
8790	1	3	2	1	2	18	3	3	2	2	0	37
8791	0	3	2	2	2	20	2	2	2	2	1	35
8792	0	2	2	2	2	23	2	3	1	2	0	37
8796	1	4	3	2	3	23	1	3	3	2	1	32
8799	0	2	2	2	2	23	2	3	1	2	0	37
8802	0	3	2	2	2	19	1	2	2	2	1	30
8804	0	3	2	2	2	20	1	2	2	2	1	30
8806	0	3	2	2	2	20	1	2	2	2	1	30
8807	0	1	1	1	2	25	1	1	1	2	0	28
8809	0	2	2	2	2	23	2	3	1	2	0	37
8811	0	2	2	2	2	23	2	3	1	2	0	37
8812	0	2	2	2	2	23	1	3	1	2	0	32
8813	0	3	2	2	2	21	2	4	2	2	1	33
8814	0	3	2	2	2	24	1	4	2	2	1	28
8817	0	2	2	2	2	23	2	3	1	2	0	37
8818	0	2	2	2	2	23	2	3	1	2	0	37
8821	0	2	2	2	2	23	1	3	1	2	0	32
8827	0	3	2	2	2	20	1	2	2	2	1	30
8828	0	3	2	2	2	20	1	2	2	2	1	30
8830	0	3	3	1	3	20	1	2	2	2	0	28
8831	1	3	2	4	3	20	2	3	2	2	1	53
8836	1	1	3	5	5	18	2	1	1	2	0	73
8837	1	2	3	5	5	18	2	1	1	2	0	72
8840	0	2	2	2	2	23	1	3	1	2	0	32
8848	1	2	2	1	4	20	2	5	2	2	0	33
8849	1	3	1	3	3	22	2	3	2	2	1	41
8853	1	3	2	1	2	20	1	3	2	2	1	27
8857	0	3	3	3	3	24	3	4	3	2	1	44
8859	0	1	1	1	2	24	2	4	2	2	1	28
8864	0	2	1	2	2	23	2	5	3	2	1	29
8882	0	1	2	1	1	25	3	3	1	2	0	37
8889	0	3	3	1	3	24	1	1	2	2	1	29
8891	0	1	1	2	1	24	1	4	2	2	1	27
8895	1	3	2	3	3	21	1	5	2	2	0	36
8913	0	2	1	2	3	23	1	5	2	2	0	27
8917	1	2	2	2	3	24	1	2	2	2	1	35
8925	1	2	2	2	2	24	1	2	2	2	1	34
8929	0	2	2	1	2	22	2	5	2	2	0	28
8930	0	3	2	2	2	20	1	2	2	2	1	30
8934	1	3	2	2	2	18	1	2	2	2	0	33
8936	0	3	2	2	2	21	1	2	2	2	1	30
8939	1	2	2	1	1	21	1	3	2	2	1	27
8948	0	3	2	2	2	21	1	2	2	2	1	30
8952	0	3	2	2	2	20	1	2	2	2	1	30
8953	1	3	2	4	4	19	2	3	4	2	1	40
8954	0	3	2	2	2	19	1	2	2	2	1	30
8957	0	3	2	2	2	20	1	2	2	2	1	30
8958	0	3	3	4	4	20	1	3	4	2	1	34
8959	1	2	2	2	3	20	2	2	1	2	0	42
8960	0	3	2	2	2	19	1	2	2	2	1	30
8961	1	3	2	4	4	21	2	3	4	2	1	40
8967	0	3	2	2	2	20	2	2	2	2	1	35
8977	1	1	3	2	5	18	1	4	1	2	1	40
8979	0	1	3	2	1	23	1	4	2	2	1	31
8982	0	2	2	2	2	23	2	3	1	2	0	37
8983	0	2	2	2	2	23	2	3	1	2	0	37
8989	0	3	2	2	2	20	1	2	2	2	1	30
8990	0	3	2	2	2	20	1	2	2	2	1	30
8991	0	3	2	1	3	20	2	4	2	2	1	29
8994	0	3	2	2	2	20	2	2	2	2	1	35
8995	1	3	3	4	4	23	2	3	4	2	1	42
8997	0	4	3	4	4	22	3	3	4	2	1	43
8998	0	3	2	2	2	20	2	2	2	2	1	35
8999	1	3	2	4	4	20	2	3	4	2	1	40
9000	1	3	3	4	4	19	3	4	4	2	1	46
9001	1	3	2	4	4	20	2	3	4	2	1	40
9002	1	3	3	4	4	21	2	3	4	2	1	42
9003	1	3	3	4	4	22	2	4	3	2	1	53
9004	0	3	2	2	2	21	2	2	2	2	1	35
9005	0	2	2	2	2	23	2	3	1	2	0	37
9006	0	2	2	2	2	23	2	3	1	2	0	37
9007	1	3	3	4	3	23	1	3	4	2	1	36
9008	1	4	2	2	2	23	2	4	3	2	1	33
9009	0	3	2	2	2	20	2	2	2	2	1	35
9010	1	3	3	4	4	24	2	3	4	2	1	42
9011	1	3	3	4	4	23	2	3	4	2	1	42
9013	1	2	2	4	3	22	1	2	2	2	1	50
9016	0	3	3	4	4	20	1	3	4	2	1	34
9017	0	3	2	4	4	21	1	3	4	2	1	32
9018	0	3	2	4	4	19	2	3	4	2	1	37
9019	1	3	3	4	4	22	2	3	2	2	1	56
9020	1	3	2	4	4	23	2	3	4	2	1	40
9021	1	2	3	4	4	22	2	2	3	2	1	56
9023	0	2	2	2	2	23	2	3	1	2	0	37
9025	1	3	3	4	4	23	2	3	4	2	0	42
9026	1	3	3	4	3	23	1	3	4	2	1	36
9027	1	3	2	4	4	23	2	3	4	2	1	40
9029	1	3	3	4	4	22	2	3	4	2	1	42
9030	0	2	2	2	2	23	2	3	1	2	0	37
9032	1	3	3	4	4	22	2	3	4	2	1	42
9034	1	3	3	4	4	21	2	3	4	2	1	42
9035	0	2	2	2	2	23	1	3	1	2	0	32
9037	1	3	2	4	4	23	2	2	4	2	1	41
9038	1	3	3	4	4	24	3	3	4	2	1	47
9039	0	3	3	3	3	22	3	3	4	2	1	33
9041	1	3	3	4	3	20	2	3	4	2	1	41
9042	1	3	3	4	4	21	2	3	4	2	1	42
9043	1	3	3	4	3	23	2	3	4	2	1	41
9044	1	3	3	4	3	24	1	3	4	2	1	36
9049	1	3	2	4	3	20	2	3	4	2	1	39
9050	0	3	3	4	4	21	1	3	5	2	1	32
9051	0	3	3	4	4	22	2	3	4	2	1	39
9053	1	3	2	4	4	23	2	3	4	2	1	40
9056	1	3	3	4	4	21	1	4	4	2	1	36
9057	1	3	3	4	4	22	2	3	4	2	1	42
9058	1	3	2	4	3	23	2	3	3	2	1	51
9060	1	3	3	4	4	24	3	3	4	2	1	47
9061	1	3	3	4	4	21	1	2	4	2	1	38
9064	1	3	3	4	4	22	1	3	4	2	1	37
9066	1	3	3	4	4	21	2	3	4	2	1	42
9068	1	3	3	4	4	23	2	3	4	2	1	42
9069	1	4	1	2	3	24	1	3	3	2	0	28
9070	0	3	3	4	4	20	1	3	4	2	1	34
9074	1	3	3	4	4	21	1	3	4	2	1	37
9077	1	3	3	4	4	23	1	3	4	2	1	37
9080	1	3	3	4	4	19	1	4	3	2	1	48
9086	1	3	1	2	2	23	3	4	1	2	0	41
9089	1	2	1	2	2	21	2	5	2	2	0	34
9092	0	2	1	2	2	24	1	2	2	2	0	29
9098	1	2	1	2	2	25	2	1	2	2	0	38
9104	1	3	2	1	2	25	2	4	3	2	0	29
9109	0	2	1	1	2	18	2	4	2	2	1	27
9110	1	3	2	1	2	21	2	2	3	2	1	31
9132	1	1	3	5	5	18	2	5	6	2	0	49
295	0	4	2	2	3	22	1	4	4	3	0	14
300	1	3	2	1	4	22	1	3	4	3	0	15
301	0	1	1	1	1	22	1	4	1	3	0	24
302	1	1	1	1	1	22	1	3	2	3	0	26
303	0	1	1	2	1	22	2	5	6	3	0	13
304	0	3	2	2	2	22	1	4	3	3	0	26
305	0	2	1	1	1	24	2	2	2	3	0	28
307	0	3	1	2	1	22	1	5	5	3	0	8
308	0	2	2	2	2	24	2	4	4	3	0	20
310	0	3	2	1	1	21	1	3	1	3	0	25
314	1	4	2	3	2	24	2	4	5	3	0	24
315	0	4	2	1	2	24	1	5	3	3	0	19
319	1	1	1	1	2	22	1	4	2	3	0	26
321	0	4	1	1	2	23	1	4	4	3	0	6
322	0	2	1	1	2	23	1	4	3	3	0	20
324	0	1	1	1	1	24	1	3	2	3	0	23
329	1	4	2	1	2	24	1	5	3	3	0	22
333	0	3	1	1	2	25	1	5	2	3	0	20
334	1	1	3	1	2	19	1	2	1	3	0	34
335	0	3	1	1	1	23	1	5	4	3	0	5
336	0	3	1	1	1	23	2	4	4	3	0	11
338	0	4	1	1	1	25	1	4	3	3	0	17
340	0	3	2	2	2	21	1	4	3	3	0	26
341	0	4	2	1	2	24	1	4	3	3	0	20
342	0	3	2	2	3	23	1	3	4	3	0	16
344	1	3	1	2	2	24	1	5	3	3	0	26
346	0	3	2	1	1	19	1	4	4	3	0	8
347	0	3	1	1	2	22	2	4	4	3	0	12
348	0	3	1	1	2	22	1	5	4	3	0	6
349	0	5	1	2	1	18	1	4	6	3	0	6
350	1	3	1	1	3	24	1	4	2	3	0	25
352	0	3	3	1	1	21	1	4	2	3	0	24
354	1	2	2	1	3	21	1	2	2	3	0	30
356	0	5	1	1	1	20	3	5	5	3	0	12
357	0	3	1	1	1	19	1	2	3	3	0	20
358	0	4	2	1	2	19	2	5	2	3	0	26
359	1	3	1	1	1	23	1	2	2	3	0	25
362	0	2	1	1	2	22	1	5	4	3	0	7
364	1	1	3	1	2	20	1	2	2	3	0	32
365	0	2	2	1	2	25	1	4	1	3	0	26
366	1	2	2	1	2	24	1	5	2	3	0	26
369	0	3	1	2	3	23	2	3	2	3	0	33
371	0	1	1	1	1	24	1	3	2	3	0	23
376	0	3	1	1	2	18	1	4	1	3	0	23
378	0	3	2	1	2	24	2	4	5	3	0	12
381	0	4	1	1	1	19	1	5	5	3	0	2
389	1	2	2	2	5	23	2	2	2	3	0	42
390	0	4	1	1	2	21	2	3	5	3	0	10
391	0	4	1	3	2	19	1	5	5	3	0	13
399	0	2	1	1	2	18	1	1	5	3	0	9
400	1	3	1	2	2	23	1	5	5	3	0	12
401	0	3	3	1	2	23	1	3	2	3	0	26
405	0	2	2	1	1	20	1	4	2	3	0	23
406	0	3	2	1	1	24	1	4	4	3	0	8
408	0	2	2	1	2	21	2	5	2	3	0	28
410	0	1	1	1	1	23	1	3	1	3	0	25
413	0	5	2	2	2	19	1	5	6	3	0	8
415	0	4	1	1	1	18	3	5	5	3	0	12
416	0	3	1	1	2	22	1	5	3	3	0	18
417	1	2	3	3	2	22	2	2	1	3	0	48
419	0	3	2	2	1	19	2	2	2	3	0	34
425	0	4	2	1	1	21	1	4	3	3	0	19
431	0	2	1	2	1	24	1	5	4	3	0	11
435	0	5	1	1	2	21	1	4	6	3	0	2
439	0	4	2	1	2	23	3	5	5	3	0	15
440	0	3	1	1	2	22	2	3	5	3	0	11
442	1	2	2	2	2	22	1	4	2	3	0	32
444	1	3	1	2	3	20	1	3	2	3	0	31
449	0	4	1	1	1	21	1	4	3	3	0	17
[truncated: 3,004 more rows]
