# Supplementary material for: A hierarchical clustering approach to identify repeated enrollments in web survey data
Source: PLoS One. 2018 Sep 25;13(9):e0204394. doi: 10.1371/journal.pone.0204394 (PMC6155511; doi:10.1371/journal.pone.0204394)
Supplement: S2 Dataset — (CSV) [file pone.0204394.s006.csv]

PID	time.in.min	cor.syn	even.odd.corr	dist.measure	wt.mean.run	name.email.mismatch	Contaminated	poss.dup	state.reg.inconsist	inelig.second.attempt	age.issue	nonUS.phone	fake.name	wrong.email	wrong.phone	preQ.response.issue	nonsense.feedback	dup.feedback	Discrepancy..hair.color	Discrepancy..sex	Discrepancy..skin.color	Discrepancy..age	Discrepancy..moles	Discrepancy..sunburn	Discrepancy..dark.tan	misc	cluster	condition	expose.0	expose.3	expose.12	protect.0	protect.3	protect.12
298	12	0.564512798	0.736736587	12.08308416	0.524675325	0	0	0	0	0	0	1	0	0	0	0	0	0	0	0	0	0	0	0	0	0	1	3	0.8	0.8	0.6	2	2	2.571428571
306	20	0.745724896	0.487654259	12.93291278	0.460575139	0	0	0	0	0	0	0	0	0	0	0	0	0	0	0	0	0	0	0	0	0	1	2	1.4	1.4	0.8	1.714285714	1.285714286	0.857142857
311	10	0.433542083	0.390402044	15.24250255	0.381586271	0	0	0	0	0	0	0	0	0	0	0	0	0	0	0	0	0	0	0	0	0	1	1	0.2	0.2	0.8	4	4	1.714285714
313	19	0.588483518	0.671767579	20.0933737	0.394573284	0	0	0	0	0	0	0	0	0	0	0	0	0	0	0	0	0	0	0	0	0	1	1	1	0.6	0.6	1.714285714	1.714285714	1.285714286
323	85	0.775639498	0.928951852	15.81456866	0.381478046	0	0	0	0	0	0	0	0	0	0	0	0	0	0	0	0	0	0	0	0	0	1	1	0.6	1	0.8	1.714285714	1.571428571	2.142857143
326	25	0.397482147	0.413471938	18.53342797	0.328014842	0	0	0	0	0	0	0	0	0	0	0	0	0	0	0	0	0	0	0	0	0	1	3	0.6	0	0.6	1.142857143	1.714285714	1.857142857
351	64	0.254914263	0.568473682	20.23110775	0.578246753	0	0	0	0	0	0	0	0	0	0	0	0	0	0	0	0	0	0	0	0	0	1	2	2.6	1	2.2	1.571428571	1.428571429	1.857142857
353	15	0.739719947	0.745371307	15.2021133	0.44111008	0	0	0	0	0	0	0	0	0	0	0	0	0	0	0	0	0	0	0	0	0	1	2	0.2	1	0.6	4	1.285714286	1.142857143
361	81	0.655465953	0.020873532	11.16459603	0.28600804	0	0	0	0	0	0	1	0	0	0	0	0	0	0	0	0	0	0	0	0	0	1	2	1	1.8	1.2	2.285714286	NA	2.285714286
370	13	0.560230931	-0.019274777	13.96845755	0.390940012	0	0	0	0	0	0	0	0	0	1	0	0	0	0	0	0	0	0	0	0	0	1	2	1.4	NA	NA	1.142857143	NA	NA
377	1077	0.671055699	0.870080158	18.45807887	0.412430427	0	0	0	0	0	0	0	0	0	0	0	0	0	0	0	0	0	0	0	0	0	1	2	2.4	0.8	1	1.714285714	3.428571429	2.571428571
392	6	0.658449326	0.500730837	16.35601161	0.15975572	0	0	0	0	0	0	0	0	0	0	0	0	0	0	0	0	0	0	0	0	0	1	1	2	2	2.2	NA	2.142857143	1.857142857
396	27	0.634939591	0.403304503	15.87113269	0.391171923	0	0	0	0	0	0	0	0	0	0	0	0	0	0	0	0	0	0	0	0	0	1	3	1.4	0.4	0.8	2.285714286	3.428571429	3.857142857
397	16	0.659253249	0.557924243	13.69260424	0.497619048	0	0	0	0	0	0	0	0	0	0	0	0	0	0	0	0	0	0	0	0	0	1	1	2.4	0.8	1.4	1.857142857	1.571428571	1.285714286
407	13	0.20465161	0.598119005	16.00446704	0.460049474	0	0	0	0	0	0	0	0	0	0	0	0	0	0	0	0	0	0	0	0	0	1	1	0.4	0.6	0.6	4	NA	NA
414	15	-0.040738612	0.782209453	14.21131467	0.449226964	0	0	0	0	0	0	0	0	0	0	0	0	0	0	0	0	0	0	0	0	0	1	3	0.2	0.4	2.4	1.857142857	1.714285714	1.714285714
422	906	0.365408135	0.413452726	18.92839478	0.379267161	0	0	0	0	0	0	0	0	0	0	0	0	0	0	0	0	0	0	0	0	0	1	2	2.8	2.4	2.4	1.857142857	2.285714286	NA
423	12	0.259092505	0.456081169	20.22632472	0.388852814	0	0	0	0	0	0	0	0	0	0	0	0	0	0	0	0	0	0	0	0	0	1	2	2.4	1.8	2.2	1.285714286	1.571428571	0.571428571
430	17	0.101016424	0.491110211	13.5825215	0.505658627	0	0	0	0	0	0	0	0	0	0	0	0	0	0	0	0	0	0	0	0	0	1	1	2	1.6	0.6	2.428571429	2.142857143	NA
436	11	-0.188392467	0.586972993	21.38975199	0.434384663	0	0	0	0	0	0	0	0	0	0	0	0	0	0	0	0	0	0	0	0	0	1	2	2	1.6	1	0.857142857	1.285714286	1.428571429
451	12	0.152587011	0.349310547	13.85470478	0.369681509	0	0	0	0	0	0	0	0	0	0	0	0	0	0	0	0	0	0	0	0	0	1	1	1.6	0.6	0.4	1.142857143	2.571428571	1.428571429
453	19	0.380077351	0.819860284	17.12852698	0.54809833	0	0	0	0	0	0	0	0	0	0	0	0	0	0	0	0	0	0	0	0	0	1	1	1.2	1.6	1.8	2	2.142857143	2.142857143
458	16	0.200422632	0.890887664	16.64865688	0.293382808	0	0	0	0	0	0	0	0	0	0	0	0	0	0	0	0	0	0	0	0	0	1	2	1	1.4	1.2	0.857142857	1	1.571428571
459	37	0.611692994	0.744409721	13.22862944	0.407668522	0	0	0	0	0	0	0	0	0	0	0	0	0	0	0	0	0	0	0	0	0	1	1	0.4	1.6	1	1.428571429	1.428571429	2
467	13	0.498480659	0.181343026	17.40829598	0.388620903	0	0	0	0	0	0	1	0	0	0	0	0	0	0	0	0	0	0	0	0	0	1	2	0.8	1	1	2.714285714	2.142857143	1.714285714
469	54	0.510086668	0.594388996	12.89747319	0.363620903	1	0	0	0	0	0	0	0	0	0	0	0	0	0	0	0	0	1	0	1	0	1	3	1	1	1	2.428571429	2.142857143	2.571428571
470	1315	0.776317762	0.723156379	12.04533845	0.526376005	0	0	0	1	0	0	0	0	0	0	0	0	0	0	0	0	0	0	0	0	0	1	1	2.8	3.6	3.6	3.571428571	3.857142857	3.571428571
479	16	0.385401691	0.866503059	20.67991687	0.603648732	0	0	0	0	0	0	0	0	0	0	0	0	0	0	0	0	0	0	0	0	0	1	1	4	0.8	1.8	2.857142857	2.857142857	2.571428571
483	8	0.607117257	1	13.33951957	0.200572047	0	0	0	0	0	0	0	0	0	0	0	0	0	0	0	0	0	0	0	1	0	1	3	3.6	3.6	3.6	NA	3.571428571	3.571428571
492	10	0.352484097	0.722360963	17.37992009	0.297974644	0	0	0	1	1	1	0	0	0	0	0	0	0	0	0	0	0	0	0	0	0	1	3	1.8	0.6	1.2	1	1	1.428571429
515	34	0.423420863	0.378107701	14.31662156	0.302458256	0	0	0	0	0	0	0	0	0	0	0	0	0	0	0	0	0	0	0	0	0	1	1	1	1.2	0.6	1	2.571428571	NA
517	1109	0.577627572	0.476077791	13.53181862	0.366975881	0	0	0	0	0	0	0	0	0	0	0	0	0	0	0	0	0	0	0	0	0	1	2	1	1.2	1	1.571428571	1.857142857	2
518	14	0.123548625	-0.199380961	15.32204244	0.382776747	0	0	0	0	0	0	0	0	0	0	0	0	0	0	0	0	0	0	0	0	0	1	2	1.2	0.6	0.6	2.285714286	2.857142857	2.857142857
533	19	-0.277297411	0.784932211	19.93715034	0.532560297	0	0	0	0	0	0	0	0	0	0	0	0	0	0	0	0	0	0	0	0	0	1	1	1.6	0.8	0.4	1	1.285714286	1.285714286
539	15	0.466527524	0.930009545	19.6007332	0.42711812	0	0	0	1	0	0	1	0	0	1	0	0	0	0	0	0	0	0	0	0	0	1	2	2.8	NA	NA	1.571428571	NA	NA
544	7	0.469334712	-0.003302723	14.80560854	0.332498454	0	0	0	0	0	0	0	0	0	0	0	0	0	0	0	0	0	0	0	0	0	1	1	0.6	NA	NA	1.714285714	NA	NA
546	13	0.463653548	0.256507349	9.965244459	0.324381571	0	0	0	0	0	0	0	0	0	0	0	0	0	0	0	0	0	0	0	0	0	1	3	2.4	1.2	2.4	2.571428571	2.571428571	2.428571429
549	16	0.574212872	0.86391129	12.71032886	0.465383426	0	0	0	0	0	0	0	0	0	0	0	0	0	0	0	0	0	0	0	0	0	1	2	0.6	1	1.4	1.571428571	1.285714286	1.142857143
551	11	0.63120736	0.904437691	13.88841395	0.520732839	0	0	0	0	0	0	0	0	0	0	0	0	0	0	0	0	0	0	0	0	0	1	1	0.8	2.2	2	1.142857143	0.571428571	0.142857143
557	24	0.581321566	0.950536321	14.31130643	0.470593692	0	0	0	0	0	0	0	0	0	0	0	0	0	0	0	0	0	0	0	0	0	1	3	0.2	0.8	0.8	1.142857143	2.428571429	2.285714286
567	129	0.51736387	0.576772793	12.80300794	0.361410019	0	0	0	0	0	0	0	0	0	0	0	0	0	0	0	0	0	0	0	0	0	1	1	0.4	NA	NA	1.857142857	NA	NA
578	16	0.634699883	0.539330053	11.55775933	0.420933828	0	0	0	0	0	0	0	0	0	0	0	0	0	0	0	0	0	0	0	0	0	1	2	2.2	0.6	2.2	1.571428571	1.714285714	1.857142857
582	25	0.035726735	0.954485668	10.51258228	0.519418677	0	0	0	0	0	0	0	0	0	0	0	0	0	0	0	0	0	0	0	0	0	1	2	1.8	2.6	1.6	1.571428571	1.714285714	1.714285714
589	464	0.610786538	0.933138185	15.304243	0.39089363	0	0	0	0	0	0	0	0	0	0	0	0	0	0	0	0	0	0	0	0	0	1	3	1.2	0.6	1.2	2.714285714	NA	3.142857143
596	19	0.499095988	0.528100375	13.50780608	0.376716141	0	0	0	0	0	0	0	0	0	0	0	0	0	0	0	0	0	0	0	0	0	1	3	0.4	0.4	0.6	1.857142857	1.857142857	2.428571429
602	12	0.531850127	0.406031975	15.14461729	0.397124304	0	0	0	0	0	0	0	0	0	0	0	0	0	0	0	0	0	0	0	0	0	1	2	0.6	0.8	0.8	1.428571429	0.857142857	1.285714286
603	21	0.329524427	0.170762913	14.22566487	0.329205318	0	0	0	0	0	0	0	0	0	0	0	0	0	0	0	0	0	0	0	0	0	1	3	1.8	0.8	0.6	1.714285714	2.285714286	3
615	15	0.04401871	0.938886983	17.28873301	0.565105133	0	0	0	1	0	0	0	0	0	0	0	0	0	0	0	0	0	0	0	0	0	1	1	1.8	NA	NA	2.428571429	NA	NA
622	13	-0.302260511	0.902307668	12.88831599	0.455565863	0	0	0	0	0	0	0	0	0	0	0	0	0	0	0	0	0	0	0	0	0	1	3	2	1.6	1	1.142857143	1.285714286	1.857142857
626	15	0.03598751	0.92587961	22.54994314	0.449226964	0	0	0	0	1	1	0	0	0	0	0	0	0	0	0	0	0	0	0	0	0	1	1	2.4	1.2	1.4	3.285714286	3.428571429	NA
627	9	0.554722823	0.513932285	15.47844364	0.364811379	0	0	0	0	0	0	1	0	0	0	0	0	0	0	0	0	0	0	0	0	0	1	2	0.4	1.6	1.4	1.571428571	1.714285714	1.428571429
643	16	0.125382182	0.487736232	17.38277669	0.390089672	0	0	0	0	0	0	1	0	0	0	0	0	0	0	0	0	0	0	0	0	0	1	3	0.4	0.8	0.6	NA	3	2.428571429
645	5	0.725590864	0.335866871	12.55462538	0.388620903	0	0	0	0	0	0	1	0	0	0	0	0	0	0	0	0	0	0	0	0	0	1	1	2.4	NA	NA	NA	NA	NA
656	11	0.215437675	0.934210718	17.89275649	0.322526283	0	0	0	0	0	0	1	0	0	0	0	0	0	0	0	0	0	0	0	0	0	1	1	1	0.8	1.4	2	2.142857143	2.571428571
659	27	0.19859339	0.099436475	16.18175743	0.405395795	0	0	0	0	0	0	0	0	0	0	0	0	0	0	0	0	0	0	0	0	0	1	3	1	0.6	0.6	1.142857143	1.714285714	NA
665	7	0.496172352	0.623163659	14.16760116	0.532946815	0	0	0	0	0	0	0	0	0	0	0	0	0	0	0	0	0	0	0	0	0	1	1	1.2	NA	NA	1.571428571	NA	NA
666	11	0.46973162	0.6495601	13.28185128	0.61187384	0	0	0	0	0	0	0	0	0	1	0	0	0	0	0	0	0	0	0	0	0	1	2	0.6	0.6	0.6	2.571428571	4	2.428571429
667	10	0.694558221	0.717283307	16.36964362	0.542687075	0	0	0	0	0	0	0	0	0	0	0	0	0	0	0	0	0	0	0	0	0	1	2	0.4	0.6	0.8	4	NA	4
669	26	0.249521682	0.712947886	15.75927243	0.444356834	1	0	0	0	0	0	0	0	0	0	0	0	0	0	0	0	0	0	0	0	0	1	2	0.8	1.6	1.4	1.285714286	1.285714286	1
675	26	0.149966187	-0.570406757	16.6960056	0.499335189	0	1	0	0	0	0	0	0	0	0	0	0	0	0	0	0	0	0	0	0	0	1	2	0.8	1	0.6	1.857142857	1.714285714	1.571428571
676	18	0.033353969	0.161424832	16.6880218	0.393104515	0	0	0	1	0	0	0	0	0	0	0	0	0	0	0	0	0	0	0	0	0	1	3	1.8	1.4	0.8	1.857142857	2.285714286	2.714285714
678	15	-0.091190959	0.242987623	18.48847098	0.481539889	0	0	0	0	0	0	0	0	0	0	0	0	0	0	0	0	0	0	0	0	0	1	3	0.2	1	1.2	1.857142857	2.142857143	2.428571429
689	14	0.329309583	0.940045361	17.73552492	0.546088435	0	0	0	0	0	0	0	0	0	0	0	0	0	0	0	0	0	0	0	0	0	1	3	1	1	0.8	2.857142857	2.857142857	2.857142857
697	26	-0.069711148	0.613644299	22.49332438	0.461719233	0	0	0	0	0	0	1	0	0	0	0	0	0	0	0	0	0	0	0	0	0	1	2	0.6	2.8	2.4	0.857142857	1.714285714	1.714285714
715	16	0.243252172	0.397118071	19.60094384	0.486410019	0	0	0	0	0	0	0	0	0	0	0	0	0	0	0	0	0	0	0	0	0	1	2	2.2	1.8	2	NA	2	2.142857143
716	7	0.840843858	0.853163895	13.72124166	0.434199134	0	1	0	0	1	0	0	0	0	1	0	0	0	0	0	0	0	0	0	0	0	1	1	3.6	NA	NA	NA	NA	NA
719	252	-0.018878053	0.644753891	26.05502241	0.356648114	0	0	0	0	0	0	0	0	0	0	0	0	0	0	0	0	0	0	0	0	0	1	3	2.6	NA	NA	0.714285714	NA	NA
722	23	0.502090917	0.686905495	14.63702447	0.397974644	0	0	0	0	0	0	0	0	0	0	0	0	0	0	0	0	0	0	0	0	0	1	3	1	0.6	0.4	2	2.857142857	2.571428571
726	14	0.484711753	0.849381562	10.75445111	0.37331478	0	0	0	0	0	0	0	0	0	0	0	0	0	0	0	0	0	0	0	0	0	1	1	1.4	1.4	1	2.285714286	1.571428571	2.428571429
739	8	0.384991322	0.722285291	20.1928534	0.400525665	0	0	0	0	0	0	1	0	0	0	0	0	0	0	0	0	0	0	0	0	0	1	2	1.2	0.8	0.4	1.142857143	2.571428571	2
748	28	-0.03699029	0.328409206	15.72339823	0.474458874	0	0	0	0	0	0	0	1	0	0	0	0	0	0	0	0	0	0	0	0	0	1	2	0.6	NA	NA	0.857142857	NA	NA
764	11	0.958866949	0.970493738	16.07026641	0.397124304	0	0	0	0	0	0	0	0	0	0	0	0	0	0	0	0	0	0	0	0	0	1	2	1.6	NA	0.6	0.714285714	NA	0.857142857
767	19	0.365975067	0.965870492	17.41572203	0.474969079	0	0	0	0	0	0	0	0	0	0	0	0	0	1	0	0	0	1	0	1	0	1	3	0.2	0.4	0.4	2.714285714	2.714285714	4
774	14	0.480845054	0.587280641	19.48859468	0.364811379	0	0	0	0	0	0	0	0	0	1	0	0	0	0	0	0	0	0	0	0	0	1	1	1.4	1.4	1.4	2.428571429	2.428571429	1.857142857
775	24	0.236089712	0.94191104	17.5642784	0.393104515	0	0	0	0	0	0	0	0	0	0	0	0	0	0	0	0	0	0	0	0	0	1	3	1.4	0.8	0.4	2	NA	3.142857143
777	15	0.399373153	0.968393579	17.3776729	0.76122449	0	1	0	0	0	0	0	0	0	0	0	0	0	0	0	0	0	0	0	0	0	1	1	1.6	2.2	2	1	0.857142857	NA
788	15	-0.258919516	0.848844008	21.34209028	0.31611008	0	0	0	1	0	0	0	0	0	0	0	0	0	0	0	0	0	0	0	0	0	1	1	3.2	2.6	1.2	3.571428571	1.571428571	2.714285714
789	19	0.641942561	-1	16.07008818	1	0	0	0	0	0	0	0	0	0	0	0	0	0	0	0	0	0	0	0	0	0	1	2	2	NA	NA	NA	NA	NA
793	15	0.064130573	0.583943346	18.59763894	0.439873222	0	0	0	0	0	0	1	0	0	0	0	0	0	0	0	0	0	0	0	0	0	1	2	2.8	2.6	2.6	1.428571429	1.142857143	1.285714286
799	8	0.549218469	0.633477095	10.7099651	0.419233148	0	0	0	0	0	0	0	0	0	0	0	0	0	0	0	0	0	0	0	0	0	1	3	2	NA	NA	NA	NA	NA
813	46	0.070986468	0.420223712	18.31822283	0.412430427	0	0	0	0	0	0	0	0	0	0	0	0	0	0	0	0	0	0	0	0	0	1	1	2	2	2	1.857142857	1.714285714	2.428571429
839	19	0.451413763	-0.194491592	14.27045221	0.337600495	0	0	0	0	0	0	0	0	0	0	0	0	0	0	0	0	0	0	0	0	0	1	2	0.2	NA	NA	4	NA	NA
846	28	0.372397286	0.91983603	14.81162822	0.399288806	0	0	0	0	0	0	0	0	0	0	0	0	0	0	0	0	0	0	0	0	0	1	2	2	2.6	1.2	2	1	1
848	196	0.721191596	1	22.68830922	0.833333333	0	1	0	1	0	0	0	0	0	0	0	0	0	0	0	0	0	0	0	0	0	1	1	4	3	4	2	2	2
850	12	0.510248112	0.48914408	15.1906499	0.509369202	0	0	0	0	0	0	0	0	0	0	0	0	0	0	0	0	0	0	0	0	0	1	3	0.8	0.8	1.4	2.428571429	3.142857143	2.714285714
851	19	0.105315229	0.558821788	16.81378154	0.477628324	0	0	0	0	0	0	0	0	0	0	0	0	0	0	0	0	0	0	0	0	0	1	3	2.4	3	2.6	2.142857143	2.571428571	1.857142857
852	229	0.459037477	0.446004163	19.52619882	0.293382808	0	0	0	0	0	0	0	0	0	0	0	0	0	0	0	0	0	0	0	0	0	1	3	2	NA	NA	2.571428571	NA	NA
854	10	0.865343793	0.505193156	23.83735652	0.461750155	0	0	0	1	0	0	1	0	0	0	0	0	0	0	0	0	0	0	0	0	0	1	1	3.8	1.8	1.6	1.571428571	2.285714286	1.428571429
859	5	0.669160372	0.797212586	16.80124356	0.448438466	0	0	0	0	0	0	0	0	0	0	0	0	0	1	0	0	0	0	0	0	0	1	3	1.8	NA	NA	NA	NA	NA
860	15	0.541697658	0.4195672	20.71113948	0.424953618	0	0	0	0	0	0	1	0	0	0	0	0	0	0	0	0	0	0	0	0	0	1	2	2.2	1.6	2.4	2.428571429	2	1.857142857
862	11	0.698630608	-0.119176044	16.80427632	0.386348176	0	0	0	0	0	0	0	0	0	0	0	0	0	0	0	0	0	0	0	0	0	1	1	0.4	0.2	0.6	NA	2	1.571428571
865	17	0.033995622	0.608817863	19.15680843	0.394573284	0	1	0	0	0	0	1	0	0	0	0	0	0	0	0	0	0	0	0	0	0	1	2	2.4	1.2	1.2	1.857142857	2.285714286	2.428571429
872	22	0.524959129	0.136398965	15.07928188	0.479375387	0	0	0	0	0	0	1	0	0	0	0	0	0	0	0	0	0	0	0	0	0	1	2	0.8	0.4	0.6	1.714285714	NA	4
916	26	0.713014368	0.750507983	12.41196846	0.655457638	0	0	1	0	0	0	0	0	0	0	0	0	0	0	0	0	0	0	0	0	0	1	1	2.2	1.8	2	NA	NA	NA
969	22	0.433623265	0.34886563	13.42477307	0.397124304	0	0	0	0	0	0	0	0	0	0	0	0	0	0	0	0	0	0	0	0	0	1	1	0.2	0.4	1	2.142857143	2.714285714	2.857142857
993	22	-0.313847466	-0.346295535	19.90993135	0.416171923	0	0	0	0	0	0	0	0	0	0	0	1	0	0	0	0	0	0	0	0	0	1	2	0.8	1.2	1.4	0.857142857	1.857142857	1.857142857
995	4	0.702732883	0.878719477	18.18935784	0.655921459	0	0	0	1	0	0	1	1	0	1	0	0	0	0	0	0	0	0	0	0	0	1	1	1.4	NA	NA	NA	NA	NA
996	5	0.793987926	NA	13.29406587	1	0	0	0	0	0	0	0	0	0	0	0	0	0	0	0	0	0	0	0	0	0	1	2	0.8	NA	NA	4	NA	NA
999	12	0.211855359	-0.326052186	11.1963345	0.435034014	0	0	0	0	0	0	0	0	0	1	0	0	0	0	0	0	0	0	0	0	0	1	1	1.8	NA	NA	1.857142857	NA	NA
1003	19	0.597127819	0.930678041	12.6949247	0.55466914	0	0	0	0	0	0	0	0	0	0	0	0	0	0	0	0	0	0	0	0	0	1	3	1.6	2.2	2.2	1.428571429	2.428571429	2.571428571
1006	16	0.418346321	0.446432155	17.53385392	0.388188002	0	0	0	0	0	0	0	0	0	0	0	0	0	0	0	0	0	0	0	0	0	1	3	1.4	NA	NA	1.285714286	NA	NA
1011	13	0.095119495	0.420948733	19.18830623	0.387384045	0	0	0	0	0	0	1	0	0	0	0	0	0	0	0	0	0	0	0	0	0	1	3	0.8	0.6	0.8	1.428571429	2.285714286	2
1014	23	0.203390003	0.526548828	19.75235339	0.666326531	0	0	0	0	0	0	0	0	0	0	0	0	0	0	0	0	0	0	0	0	1	1	2	1.8	NA	1	1.571428571	NA	NA
1026	17	0.491541384	0.299650974	14.21633111	0.383750773	0	0	0	0	0	0	0	0	0	0	0	0	0	0	0	0	0	0	0	0	0	1	2	1.8	1.6	1.2	2	1.714285714	1.571428571
1027	8	0.759820059	0.935555301	9.297058988	0.723129252	0	0	0	0	1	0	0	0	0	0	0	0	0	0	0	0	0	0	0	0	0	1	3	2	NA	NA	NA	NA	NA
1047	7	0.63497634	0.925426661	16.10503874	0.446042053	0	0	0	0	0	0	0	0	0	1	0	0	0	0	0	0	0	0	0	0	0	1	1	2	NA	NA	2	NA	NA
1048	14	0.463919991	0.3159756	13.05305465	0.379962894	0	0	0	0	0	0	0	0	0	0	0	0	0	0	0	0	0	0	0	0	0	1	1	1.2	1	1.2	2	1.142857143	1.571428571
1051	13	0.159462278	0.655953075	20.23925429	0.418382808	0	0	0	0	0	0	0	0	0	0	0	0	0	0	0	0	0	0	0	0	0	1	2	3.2	NA	2.2	0.714285714	NA	1.428571429
1054	15	-0.142423541	0.70786056	23.04907404	0.435853432	0	0	0	0	0	0	0	0	0	0	0	0	0	0	0	0	0	0	0	0	0	1	1	2	NA	NA	2.428571429	NA	NA
1055	8	0.692102797	0.797553982	13.43081289	0.554591837	0	0	0	0	0	0	0	0	0	1	0	0	0	0	0	0	0	0	0	0	0	1	2	1	NA	NA	2.142857143	NA	NA
1056	21	0.1930757	0.548204652	18.20084334	0.461750155	0	0	1	0	0	0	0	0	0	0	0	0	0	0	0	0	0	0	0	0	0	1	3	0.8	NA	0.4	2.428571429	NA	2.285714286
1058	15	0.223144033	0.758488896	11.02814073	0.679529994	0	0	0	0	0	0	0	1	0	1	0	0	0	0	0	0	0	0	0	0	0	1	2	2.2	NA	NA	1.714285714	NA	NA
1068	10	0.213901206	0.823801467	12.88437612	0.55041744	0	0	0	0	0	0	0	0	0	0	0	0	0	0	0	0	0	0	0	0	0	1	2	2	0.8	1.4	2.285714286	1.714285714	1.857142857
1070	6	0.717696628	-0.259181712	12.76622703	0.275401979	0	0	0	1	0	0	0	0	0	1	0	0	0	0	0	0	0	0	0	0	0	1	2	2	NA	NA	NA	NA	NA
1075	20	0.667979454	0.715000012	15.87907118	0.409833024	0	0	0	0	0	0	0	0	0	0	0	0	0	0	0	0	0	0	0	0	0	1	3	0.6	0.2	0.2	4	1.857142857	3
1090	17	0.695439691	0.176466687	11.1954335	0.317192331	0	0	0	1	0	0	1	0	0	0	0	0	0	0	0	0	0	0	0	0	0	1	1	1	1	0.6	1.714285714	1.714285714	2.142857143
1092	14	-0.03272088	0.700379524	19.03690824	0.412430427	0	0	0	0	0	0	0	0	0	0	0	0	0	0	0	0	0	0	0	0	0	1	2	3	2.6	3	0.857142857	1.571428571	1.857142857
1097	5	0.767486071	0.755194138	11.94295519	0.397062461	0	0	0	0	0	0	0	1	0	0	0	0	0	0	0	0	0	0	0	0	0	1	2	3.4	NA	NA	NA	NA	NA
1115	14	0.128610093	0.733947543	16.08404163	0.383858998	0	0	0	0	0	0	0	0	0	0	0	0	0	0	0	0	0	0	0	0	0	1	3	0.6	0.8	0.6	2.571428571	2.571428571	2.857142857
1117	34	0.438885115	0.354046398	15.53384603	0.259987631	0	0	0	0	0	0	0	0	0	0	0	0	0	0	0	0	0	0	0	0	0	1	3	0.4	1.2	1.4	1.714285714	2.142857143	2.285714286
1121	16	0.125446803	0.793431547	22.08440713	0.512384045	0	0	0	0	0	0	0	0	0	0	1	0	0	0	0	0	0	0	0	0	0	1	3	0.8	2	1.4	1.142857143	0.857142857	1.714285714
1132	24	0.384009274	0.778255577	20.53502332	0.328014842	0	0	0	0	0	0	0	0	0	0	0	0	0	0	0	0	0	0	0	0	0	1	2	1.8	1.6	1.8	1.857142857	2	2.142857143
1139	7	0.656807038	0.559167093	14.04305245	0.319356834	0	0	0	0	0	0	0	0	0	0	0	0	0	0	0	0	0	0	0	0	0	1	2	1	NA	NA	3.571428571	NA	NA
1140	13	0.549154362	0.891631533	13.77483937	0.37076376	0	0	0	0	0	0	1	0	0	1	0	0	0	0	0	0	0	0	0	0	0	1	1	1.2	NA	NA	1.857142857	NA	NA
1147	10	0.375412715	0.878413483	13.1205562	0.395701917	0	0	0	1	0	0	0	0	0	1	0	0	0	0	0	0	0	0	0	0	0	1	2	1.8	NA	NA	NA	NA	NA
1172	8	0.798649254	0.770390256	17.97408274	0.74596475	0	0	0	0	0	0	1	0	0	0	0	0	0	0	0	0	0	0	0	0	0	1	2	2	1.2	0.8	2	2.857142857	2.571428571
1181	15	0.282239977	0.713747196	13.65105493	0.389703154	0	0	0	0	0	0	0	0	0	0	0	0	0	0	0	0	0	0	0	0	0	1	2	1	0.4	0.2	1.571428571	2.142857143	NA
1217	12	0.508941042	0.914809869	13.23129824	0.429777365	0	0	0	0	0	0	0	0	0	0	0	0	0	0	0	0	0	0	0	0	0	1	2	1.6	2.2	2	1.285714286	2.428571429	0.714285714
1232	17	0.148113248	0.629036618	13.05140498	0.412430427	0	0	0	0	0	0	0	0	0	0	0	0	0	0	0	0	0	0	0	0	0	1	1	0.6	1	1.2	1.857142857	1.857142857	1.714285714
1243	79	0.66607794	0.925893014	16.61871876	0.425371058	0	0	0	0	0	0	1	0	0	0	0	0	0	0	0	0	0	0	0	0	0	1	3	1.2	0.2	0.2	2	NA	4
1259	17	0.250255752	0.943544984	14.26583775	0.36334261	0	0	0	0	0	0	1	0	0	0	0	0	0	0	0	0	0	0	0	0	0	1	1	1.6	1.2	1.2	1.714285714	1.428571429	1.857142857
1262	13	6.65E-20	0.62297555	21.70506018	0.341620284	0	0	0	0	0	0	0	0	0	0	0	1	0	0	0	0	0	0	0	0	0	1	2	3.6	4	4	3.714285714	3.714285714	4
1265	20	0.644343697	0.781799938	16.95529285	0.563481756	0	0	0	0	0	0	0	0	0	0	0	0	0	0	0	0	0	0	0	0	0	1	1	0.4	0	NA	0.428571429	4	NA
1279	23	0.293955416	0.800644104	15.2249125	0.314254793	0	0	0	0	0	0	0	0	0	0	0	0	0	0	0	0	0	0	0	0	0	1	3	1.4	1	0.8	1.142857143	1.714285714	1.714285714
1287	12	0.440050491	-0.001606448	14.13657745	0.355565863	0	0	0	0	0	0	0	0	0	0	0	0	0	0	0	0	0	0	0	0	0	1	2	0.4	0.6	NA	2.857142857	2.571428571	NA
1292	10	0.905367728	0.939313039	13.85690686	0.617285096	0	0	0	0	0	0	0	0	0	0	0	0	0	0	0	0	0	0	0	0	0	1	2	4	0.4	0.4	2.428571429	NA	NA
1298	51	0.311014177	0.801378492	13.10894392	0.503648732	0	0	0	0	0	0	0	0	0	0	0	0	0	0	0	0	0	0	0	0	0	1	1	2.2	1.2	1.2	1	1.571428571	1.714285714
1299	16	0.66292066	0.492709251	14.6173848	0.327736549	0	0	0	0	0	0	0	0	0	0	0	0	0	0	0	0	0	0	0	0	0	1	1	0.4	0.4	1	4	1.714285714	2
1305	23	0.816627923	0.524033101	16.08855511	0.379684601	0	0	0	0	0	0	1	0	0	1	0	0	0	0	0	0	0	0	0	0	0	1	2	1	NA	NA	0.857142857	NA	NA
1312	15	0.183408111	0.123195234	16.39927426	0.364811379	0	0	0	0	0	0	0	0	0	0	0	0	0	0	0	0	0	0	0	0	0	1	1	1.8	1.4	1.2	1.285714286	1.714285714	1.428571429
1318	14	0.030087155	0.824058031	20.23502813	0.474505257	0	0	0	0	0	0	0	0	0	0	0	0	0	0	0	0	0	0	0	0	0	1	3	1.2	0.8	2.2	4	0.857142857	2.285714286
1326	115	0.765835738	0.962744518	15.11366734	0.467084106	0	0	0	0	0	0	0	0	0	1	0	0	0	0	0	0	0	0	0	0	0	1	2	1.4	NA	NA	1.714285714	NA	NA
1332	10	0.624823934	0.902689994	15.86523557	0.763605442	0	0	0	0	0	0	1	0	0	0	0	0	0	0	0	0	0	0	0	0	0	1	2	1.2	NA	NA	NA	NA	NA
1349	15	0.734724283	0.865864844	16.96406405	0.474118738	0	0	0	0	0	0	0	0	0	0	0	0	0	0	0	0	0	0	0	0	0	1	3	2	NA	NA	2.142857143	NA	NA
1359	11	-0.089499555	0.910200683	23.26163248	0.556601732	0	0	0	0	0	0	0	0	0	0	0	0	0	0	0	0	0	0	0	0	0	1	1	2.6	1.8	0.8	0.857142857	1	4
1377	9	0.114651891	0.406764773	14.30924171	0.520655535	0	0	1	0	0	0	0	0	0	0	0	0	0	0	0	0	0	0	0	0	0	1	1	1.2	1.8	1.4	1.857142857	1.428571429	0.857142857
1383	19	0.349682283	0.800097559	18.12866814	0.353710575	0	0	0	0	0	0	0	0	0	0	0	0	0	0	0	0	0	0	0	0	0	1	2	1.2	0.8	0.4	1.571428571	2	4
1392	16	-0.042506194	0.827709329	18.82841354	0.388620903	0	0	0	0	0	0	0	0	0	0	0	0	0	0	0	0	0	0	0	0	0	1	2	1.4	0.4	0.4	1.285714286	4	4
1394	11	0.59062279	0.804263551	12.5367825	0.517254174	0	0	0	0	0	0	0	0	0	0	0	0	0	0	0	0	0	0	0	0	0	1	1	0.8	1	0.8	2	2.714285714	1.714285714
1413	11	0.288705693	0.864995114	15.02814422	0.459508349	0	0	0	0	0	0	0	0	0	0	0	0	0	0	0	0	0	0	0	0	0	1	1	0.4	0.6	1.6	1.428571429	1	1.285714286
1414	10	0.464759107	0.937645039	12.12478785	0.475046382	0	0	0	0	0	0	0	0	0	0	0	0	0	0	0	0	0	0	0	0	0	1	3	1	0.8	NA	1.714285714	2.714285714	NA
1423	31	0.778644224	0.808767221	16.32990288	0.352906617	0	0	0	0	0	0	0	0	0	0	0	0	0	0	0	0	0	0	0	0	0	1	1	0	0.8	0.6	4	1	1
1426	8	-0.201680572	0.610491493	17.28274699	0.349505257	0	1	0	0	0	0	1	0	0	0	0	0	0	0	0	0	0	0	0	0	0	1	1	1.8	NA	NA	1.142857143	NA	NA
1428	36	0.528975685	0.309414199	14.21001088	0.400247372	0	0	0	0	0	0	0	0	0	0	0	0	0	0	0	0	0	0	0	0	0	1	1	0.6	0.2	0.4	2	2.142857143	2.142857143
1433	16	0.4815858	0.951801578	15.03473777	0.365151515	0	0	0	0	0	0	0	0	0	0	0	0	0	0	0	0	0	0	0	0	0	1	3	0.8	0.4	0.4	1.428571429	4	4
1443	8	0.683531569	-0.085212052	11.95592076	0.466001855	0	0	0	1	0	0	0	0	0	1	0	0	0	0	0	0	0	0	0	0	0	1	1	1.8	NA	NA	2.571428571	NA	NA
1458	25	0.476570442	0.470081755	15.49605169	0.414981447	0	0	0	0	0	0	0	0	0	1	0	0	0	0	0	0	0	0	0	0	0	1	2	0.4	NA	NA	1.428571429	NA	NA
1461	17	0.469095372	0.38784103	14.35653058	0.371846011	0	0	0	0	0	0	0	0	0	0	0	0	0	0	0	0	0	0	0	0	0	1	3	1.4	NA	0.4	1	NA	1.714285714
1464	19	-0.198532507	0.517318272	18.900908	0.371954236	0	0	0	0	0	0	0	0	0	0	0	0	0	0	0	0	0	0	0	0	0	1	2	2.8	NA	NA	2	NA	NA
1495	12	0.286696806	0.318015034	18.69153357	0.37818491	0	0	0	0	0	0	0	0	0	0	0	0	0	0	0	0	0	0	0	0	0	1	2	1.2	1.4	1.2	1.714285714	1.571428571	2
1508	11	0.489184871	0.602421127	10.99740606	0.486641929	0	0	0	0	0	0	0	0	0	0	0	0	0	0	0	0	0	0	0	0	0	1	1	1.2	NA	NA	2.428571429	NA	NA
1524	18	0.683935202	0.571160474	11.32427257	0.286069882	0	0	0	0	0	0	1	0	0	1	0	0	0	0	0	0	0	0	0	0	0	1	1	1	NA	NA	1.142857143	NA	NA
1528	103	0.002143274	-0.213667542	13.16325176	0.37563389	0	0	0	0	0	0	0	0	0	0	0	0	0	0	0	0	0	0	0	0	0	1	1	1.2	NA	NA	1.285714286	NA	NA
1540	70	0.654997301	0.81998258	13.92526842	0.389270254	0	0	0	0	0	0	0	0	0	0	0	0	0	0	0	0	0	0	0	0	0	1	2	2	0.6	1.4	3.142857143	4	2.571428571
1544	7	0.477858219	0.826658216	12.83519556	0.45041744	0	0	0	0	0	0	0	1	0	0	0	0	0	0	0	0	0	0	0	0	0	1	3	0.6	NA	NA	4	NA	NA
1555	9	0.175901664	0.724619951	19.51747936	0.43028757	0	0	0	0	0	0	0	0	0	0	0	0	0	0	0	0	0	0	0	0	0	1	2	1	1	1	1.714285714	2	1.714285714
1556	9	0.517760326	0.857951192	12.83239626	0.689795918	0	0	0	0	0	0	0	0	0	0	0	0	0	0	0	0	0	0	0	0	0	1	3	1.4	NA	NA	NA	NA	NA
1567	16	0.050753314	0.903304958	16.9009998	0.43687384	0	0	1	0	1	0	0	0	0	0	0	0	0	0	0	0	0	0	0	0	0	1	3	1.8	NA	NA	1.285714286	NA	NA
1569	11	0.48458887	0.908863211	17.08482555	0.58707483	0	0	0	0	0	0	0	1	0	0	0	0	0	0	0	0	0	0	0	0	0	1	2	0.6	NA	NA	1.714285714	NA	NA
1570	11	0.633865691	0.79315924	16.84820136	0.432606679	0	0	0	0	0	0	0	0	0	1	0	0	0	0	0	0	0	0	0	0	0	1	2	1.4	1.2	NA	4	NA	NA
1571	10	0.52768089	0.935897631	11.45428313	0.575154607	0	0	0	0	0	0	0	0	0	1	0	0	0	0	0	0	0	0	0	0	0	1	1	1.4	NA	NA	1.571428571	NA	NA
1578	14	0.633295111	0.907553371	12.14574101	0.424335189	0	0	0	0	0	0	0	0	0	0	0	0	0	0	0	0	0	0	0	0	0	1	1	1.6	NA	NA	2.142857143	NA	NA
1609	13	0.29609274	0.796479226	13.86613061	0.510064935	0	0	0	0	0	0	0	0	0	0	0	0	0	0	0	0	0	0	0	0	0	1	2	0.8	2.4	2.4	1.571428571	1.428571429	1.142857143
1614	22	0.664290488	0.86559122	20.82145013	0.517949907	0	0	0	0	0	0	1	0	0	1	0	0	0	0	0	0	0	0	0	0	0	1	2	2.6	NA	NA	0.428571429	NA	NA
1623	15	0.475875173	0.944964651	18.1323693	0.496846011	0	0	0	0	0	0	1	0	0	0	0	0	0	0	0	0	0	0	0	0	0	1	1	0	0	0	NA	2.142857143	2.285714286
1624	13	0.438202247	0.179153806	14.77915971	0.363729128	0	0	0	0	0	0	1	0	0	0	0	0	0	0	0	0	0	0	0	0	0	1	3	0.2	0.6	0.6	1	1.714285714	1.857142857
1629	14	0.02194472	0.728306277	20.98049531	0.438790971	0	0	0	0	0	0	0	0	0	0	0	0	0	0	0	0	0	0	1	0	0	1	3	1.2	0.8	0	1.142857143	NA	4
1637	24	0.42477018	0.657071854	16.0695632	0.335049474	0	0	0	0	0	0	0	0	0	0	0	0	0	0	0	0	0	0	0	0	0	1	3	1	0.8	1	1	2.285714286	1.285714286
1646	6	0.797596331	0.162110012	12.26558641	0.380117502	0	0	0	0	0	0	0	0	0	0	0	0	0	0	0	0	0	0	0	0	0	1	2	2	NA	NA	NA	NA	NA
1673	14	0.603484436	-0.158827813	12.88272591	0.615120594	0	0	0	0	0	0	0	0	0	1	0	0	0	0	0	0	0	0	0	0	0	1	1	2.2	NA	NA	4	NA	NA
1680	17	0.339750383	0.57091341	19.84322628	0.366975881	0	0	0	0	0	0	0	0	0	0	0	0	0	0	0	0	0	0	0	0	0	1	2	0.2	0.4	1	3.428571429	3.428571429	3.142857143
1685	55	0.473647793	0.306822331	18.83305652	0.352906617	0	0	0	0	0	0	0	0	0	0	0	0	0	0	0	0	0	0	0	0	0	1	2	2.4	NA	NA	2.428571429	NA	NA
1693	8	0.347497794	0.99393321	12.84802959	0.928571429	0	0	0	0	0	0	0	0	0	1	0	0	0	0	0	0	0	0	0	0	0	1	1	1.4	0	NA	2.142857143	4	NA
1719	20	0.397224683	0.238551472	13.8612913	0.355565863	0	0	0	0	0	0	0	0	0	0	0	0	0	0	0	0	0	0	0	0	0	1	3	0.8	0.8	1	4	4	2.142857143
1745	14	0.624304716	0.922424638	18.12308907	0.530241187	0	0	1	0	0	0	0	0	0	0	0	0	0	0	0	0	0	0	0	0	0	1	3	0.2	0	0	1.571428571	NA	4
1752	7	0.540061725	-0.203519332	14.48395636	0.345701917	0	0	0	0	1	0	0	0	0	0	0	0	0	0	0	0	0	0	0	0	0	1	2	1	NA	NA	NA	NA	NA
1764	6	0.809949332	0.730296743	15.35194507	1	0	0	0	0	0	0	0	0	1	0	0	0	0	0	0	0	0	0	0	0	0	1	1	0.6	NA	NA	4	NA	NA
1773	28	0.426040263	0.288948083	21.90536802	0.357776747	0	0	0	0	0	0	0	0	0	0	0	0	0	0	0	0	0	0	0	0	0	1	2	0.6	0.4	1	2.714285714	1.857142857	1.571428571
1777	11	0.560052748	0.98785411	17.68571807	0.508364255	0	0	0	0	0	0	0	0	0	1	0	0	0	0	0	0	0	0	0	0	0	1	3	2.4	NA	NA	2.428571429	NA	NA
1808	10	0.180664608	0.373543861	19.67147317	0.535528757	0	0	0	0	0	0	0	0	0	0	0	0	0	0	0	0	0	0	0	0	0	1	2	1	0.6	NA	1.428571429	0.857142857	NA
1809	12	-0.131381757	0.92368715	19.68593949	0.401994434	0	0	0	0	0	0	1	0	0	0	0	0	0	0	0	0	0	0	0	0	0	1	2	3	1.8	1.2	1.714285714	1.285714286	2.571428571
1862	17	-0.029262198	0.369117922	18.01271872	0.412430427	0	0	0	0	0	0	0	0	0	0	0	0	0	0	0	0	0	0	0	0	0	1	3	0.4	0.8	0.8	1.428571429	1.857142857	2
1867	5	0.563058756	1	14.12072865	1	0	0	0	1	0	0	0	0	0	0	0	0	0	0	0	0	0	0	0	0	0	1	1	1	1.4	1.2	1.571428571	1.428571429	2.142857143
1880	24	0.634547246	0.96683847	12.15104068	0.583426098	0	0	0	0	0	0	0	0	0	0	0	0	0	0	0	0	0	0	0	0	0	1	1	1	1.4	0.8	1.857142857	1.428571429	2.285714286
1898	6	0.828689812	NA	12.15824688	1	0	0	0	1	0	0	0	0	0	1	0	0	0	0	0	0	0	0	0	0	0	1	3	2	NA	NA	2	NA	NA
1923	24	0.50222829	0.690004009	11.8712581	0.424335189	0	0	0	0	0	0	0	0	0	0	0	0	0	0	0	0	0	0	0	0	0	1	2	2	NA	NA	2	NA	NA
1933	6	0.148190636	0.923896842	20.91889568	0.608070501	0	0	0	0	0	0	0	0	0	0	0	0	0	0	0	0	0	0	0	0	0	1	3	3	NA	NA	NA	NA	NA
1941	33	0.284306887	0.294616529	14.85303589	0.374273346	0	0	0	0	0	0	0	0	0	0	0	0	0	0	0	0	0	0	0	0	0	1	1	2	1.8	2.4	1.428571429	1.857142857	1.714285714
1993	21	0.373096146	0.549776908	16.60568681	0.484090909	0	0	0	0	0	0	0	0	0	0	0	0	0	0	0	0	0	0	0	0	0	1	2	2.4	2	1.4	1.428571429	1.857142857	2.285714286
2003	11	0.637523557	0.925445445	17.62792275	0.540754484	0	0	0	0	0	0	0	0	0	0	0	0	0	0	0	0	0	0	0	0	0	1	1	2	NA	NA	2	NA	NA
2010	16	NA	NA	16.68264125	0.15975572	0	0	0	0	0	0	0	0	0	0	1	0	0	0	0	0	0	0	0	0	0	1	2	NA	NA	1.8	NA	NA	1.857142857
2018	13	0.433366905	0.933619498	16.2321138	0.324103278	0	0	0	0	0	0	1	0	0	1	0	0	0	0	0	0	0	0	0	0	0	1	3	1.8	NA	NA	2	NA	NA
2035	10	0.757536804	0.723733676	15.22127038	0.424335189	0	0	0	1	0	0	0	0	0	0	0	0	0	0	0	0	0	0	0	0	0	1	2	1.2	NA	NA	NA	NA	NA
2044	21	0.534554807	0.497572558	22.74506605	0.294186766	0	0	0	0	0	0	0	0	0	0	0	0	0	0	0	0	0	0	0	0	0	1	1	3.4	1.6	1.6	2.285714286	1.142857143	NA
2076	18	0.228945464	0.756468223	14.6947927	0.453664193	0	0	0	0	0	0	0	0	0	0	0	0	0	0	0	0	0	0	0	0	0	1	3	0.6	0.4	0.6	1.428571429	4	4
2078	31	0.712339889	0.839923378	14.55260329	0.369573284	0	0	0	0	0	0	1	0	0	0	0	0	0	0	0	0	0	0	0	0	0	1	3	1.4	NA	NA	2.428571429	NA	NA
2080	6	0.557352656	0.989361429	15.08654071	0.794372294	0	0	0	0	0	0	0	0	0	0	0	0	0	0	0	0	0	0	0	0	0	1	1	2	0	4	NA	4	NA
2084	12	0.626749627	0.780892549	13.39347366	0.44554731	0	0	0	0	0	0	0	0	0	0	0	0	0	0	0	0	0	0	0	0	0	1	1	0.8	0.4	1	1.428571429	4	3
2108	14	0.33413458	0.57105953	19.84061805	0.363729128	0	0	0	0	0	0	0	0	0	0	0	0	0	0	0	0	0	0	0	0	0	1	3	2.4	2	1.6	2.285714286	2.428571429	2.857142857
2116	14	0.533249032	0.492088963	14.2047473	0.352906617	0	0	0	0	0	0	0	0	0	0	0	0	0	0	0	0	0	0	0	0	0	1	1	1.4	NA	NA	1.285714286	NA	NA
2120	9	0.345305959	0.75594239	13.51381387	0.350355597	0	0	0	0	0	0	0	0	0	1	0	0	0	0	0	0	0	0	0	0	0	1	1	1	NA	NA	2.571428571	NA	NA
2132	9	0.460078769	0.306034851	11.74245167	0.517254174	0	0	0	1	0	0	0	0	1	1	0	0	0	0	0	0	0	0	0	0	0	1	3	0	NA	NA	NA	NA	NA
2138	9	0.446264056	0.335426835	12.57470151	0.381586271	0	0	0	1	0	0	0	0	0	0	0	0	0	0	0	0	0	0	0	0	0	1	3	2.2	NA	NA	2.142857143	NA	NA
2143	14	0.592038757	0.967634795	14.54705336	0.452860235	0	0	0	0	0	0	0	0	0	0	0	0	0	0	0	0	0	0	0	0	0	1	2	1.2	NA	NA	2	NA	NA
2148	17	0.540350027	-0.021951426	12.53958276	0.381586271	0	0	0	0	0	0	0	0	0	0	0	0	0	0	0	0	0	0	0	0	0	1	1	0.4	0.6	0.4	2.571428571	3	3.142857143
2163	3	0.734694122	0.337402459	12.0475834	0.398593074	0	0	0	1	0	0	0	1	0	0	0	0	0	0	0	0	0	0	0	0	0	1	1	1.8	1.4	2.4	2.285714286	1.571428571	2.142857143
2219	10	0.145463255	0.884243402	13.23950668	0.358858998	0	0	0	0	0	0	1	0	0	1	0	0	0	0	0	0	0	0	0	0	0	1	1	1.4	NA	NA	2.571428571	NA	NA
2221	23	-0.315204991	0.776005819	20.50450275	0.51504329	0	0	0	0	0	0	0	0	0	0	0	0	0	0	0	0	0	0	0	0	0	1	2	2.6	NA	NA	1.142857143	NA	NA
2226	11	0.712216163	0.866493526	12.20172873	0.499659864	0	0	0	0	0	0	0	0	0	1	0	0	0	0	0	0	0	0	0	0	0	1	2	1	NA	NA	4	NA	NA
2230	12	0.189578949	0.709260355	19.64640318	0.682823129	0	0	0	0	0	0	0	0	0	0	0	0	0	0	0	0	0	0	0	0	0	1	1	1.8	NA	NA	2	NA	NA
2236	8	0.624687588	0.807827987	12.06543575	0.393722944	0	0	0	0	0	0	0	1	1	1	0	0	0	0	0	0	0	0	0	0	0	1	2	1.8	NA	NA	2.857142857	NA	NA
2238	11	0.689130435	0.474072975	12.3550583	0.43368893	0	0	0	0	0	0	0	0	0	1	0	0	0	0	0	0	0	0	0	0	0	1	2	0.8	NA	NA	1.714285714	NA	NA
2242	35	0.853520498	0.845228357	13.2108463	0.467934447	0	0	0	0	0	0	0	0	0	0	0	0	0	0	0	0	0	0	0	0	0	1	3	0	0.8	0.8	1.142857143	1.142857143	0.571428571
2277	17	0.728396071	NA	12.5911924	0.796938776	0	0	0	0	0	0	0	0	0	0	0	0	0	0	0	0	0	0	0	0	0	1	3	1.6	NA	NA	0.714285714	NA	NA
2300	10	0.512356151	0.361880435	14.534072	0.193150897	0	0	0	0	0	0	0	0	0	0	0	0	0	0	0	0	0	0	0	0	0	1	1	NA	NA	NA	NA	NA	NA
2301	7	0.498536406	-0.047108812	14.63613761	0.504421769	0	0	0	0	0	0	0	0	0	1	0	0	0	0	0	0	0	0	0	0	0	1	2	0.6	NA	NA	2	NA	NA
2302	25	-0.207840951	0.316150868	17.42276955	0.375247372	0	0	0	0	0	0	0	0	0	0	0	0	0	0	0	0	0	0	0	0	0	1	2	0.8	1.4	1.4	1.428571429	1.142857143	1.571428571
2316	14	0.127578177	-0.16541789	16.65296046	0.336239951	0	0	0	0	0	0	0	0	0	0	0	0	0	0	0	0	0	0	0	0	1	1	2	0.8	NA	NA	0.857142857	NA	NA
2323	11	0.440755819	0.649565478	13.55394512	0.379375387	0	0	0	0	0	0	0	0	0	0	0	0	0	0	0	0	0	0	0	0	0	1	3	0.6	0.8	0.4	1.857142857	2	4
2330	6	0.768217892	-0.300483024	15.91713222	0.355457638	0	0	0	1	0	0	0	0	0	0	0	0	0	0	0	0	0	0	0	0	0	1	3	1.8	NA	NA	NA	NA	NA
2335	24	0.521029076	0.799198284	16.80689491	0.394573284	0	0	0	0	0	0	0	0	0	0	0	0	0	0	0	0	0	0	0	0	0	1	2	2.6	NA	NA	1.285714286	NA	NA
2370	14	0.628973575	0.34944549	15.29854417	0.335049474	0	0	0	0	0	0	0	0	0	0	0	0	0	0	0	0	0	0	0	0	0	1	2	0.6	0.6	0.6	4	2	2.285714286
2379	9	0.451500102	0.545989184	13.79686849	0.421954236	0	0	0	0	0	0	0	0	0	0	0	0	0	0	0	0	0	0	0	0	0	1	3	1	0.6	0.6	2	2.714285714	2.714285714
2383	10	0.665045835	0.951282107	13.28534576	0.624087817	0	0	0	0	0	0	0	0	0	0	0	0	0	0	0	0	0	0	0	0	0	1	2	1.8	1.6	1	2.142857143	1.714285714	1.714285714
2387	49	0.690408825	0.725213951	13.92919775	0.444356834	0	0	0	0	0	0	0	0	0	0	0	0	0	0	0	0	0	0	0	0	0	2	3	0.8	0.4	0.6	2.142857143	2.142857143	2.571428571
2390	12	0.601850164	0.714807178	16.27230977	0.771645022	0	0	0	0	0	0	0	0	0	0	0	0	0	0	0	0	0	0	0	0	0	1	3	0.8	NA	NA	0.571428571	NA	NA
2407	11	0.031810375	0.848949342	22.80043117	0.442192331	0	0	0	0	0	0	0	0	0	0	0	0	0	0	0	0	0	0	0	0	0	1	3	1	0.8	1	2	2.714285714	2.714285714
2414	22	-0.197619314	0.538797951	18.9078727	0.530241187	0	0	0	0	0	0	0	0	0	0	0	0	0	0	0	0	0	0	0	0	0	1	1	0.4	0.4	0.4	NA	4	NA
2422	13	0.115590654	0.601719444	19.62000844	0.260791589	0	0	0	0	0	0	0	0	0	0	0	0	0	0	0	0	0	0	0	0	0	1	1	3.6	NA	NA	1.571428571	NA	NA
2434	9	0.635587286	0.585093547	14.89353701	0.361410019	0	0	0	0	0	0	0	0	0	0	0	0	0	0	0	0	0	0	0	0	0	1	1	1.2	1	0.6	2.285714286	2.428571429	2.714285714
2442	15	0.328057894	-0.013882553	21.97923704	0.324613482	0	0	0	0	1	0	0	0	0	0	0	0	0	0	0	0	0	0	0	0	0	1	2	2.2	2.4	2.2	2	2.428571429	2.142857143
2445	19	0.644597175	0.956376977	35.63344543	0.650371058	0	0	0	0	0	0	0	0	0	0	0	0	0	0	0	0	0	0	0	0	0	1	3	4	NA	NA	1.285714286	NA	NA
2455	11	0.257019976	0.163872632	16.59596442	0.317192331	0	0	0	0	0	0	0	0	0	0	0	0	0	0	0	0	0	0	0	0	0	1	2	1.6	1.6	0.6	1.142857143	1.142857143	4
2465	12	0.569992266	0.548000079	19.81576308	0.352906617	0	0	0	0	0	0	0	0	0	0	0	0	0	0	0	0	0	0	0	0	0	1	2	1	0.4	0.6	1.142857143	2	1.857142857
2466	11	0.400826946	0.80061456	12.68869932	0.534833024	0	0	0	0	0	0	0	0	0	0	0	0	0	0	0	0	0	0	0	0	0	1	1	0.8	0.8	0.6	NA	2	2.571428571
2471	11	0.162303303	0.001171174	18.08410159	0.394573284	0	0	0	0	0	0	0	0	0	0	0	0	0	0	0	0	0	0	0	0	0	1	3	2	1.2	1	1	2	1.714285714
2482	13	0.818244061	0.77847151	14.8022638	0.455565863	0	0	0	0	0	0	0	0	0	1	0	0	0	0	0	0	0	0	0	0	0	1	1	1	0.6	NA	2.142857143	4	NA
2490	31	0.584024381	0.926142155	13.42969746	0.590306122	0	0	0	0	0	0	0	0	0	1	0	0	0	0	0	0	0	0	0	0	0	1	2	0.4	NA	NA	1.142857143	NA	NA
2493	8	0.554700196	NA	10.6637803	0.758503401	0	0	0	1	0	0	0	1	1	0	0	0	0	0	0	0	0	0	0	0	0	1	3	2	NA	NA	NA	NA	NA
2499	15	-0.168880132	0.470137854	19.08429213	0.398252938	0	0	0	0	0	0	0	0	0	0	0	0	0	0	0	0	0	0	0	0	0	1	1	2	2	1.4	1.857142857	1.428571429	1.285714286
2501	21	0.444361283	0.946435313	19.0522117	0.735034014	0	0	0	0	0	0	0	0	0	0	0	0	0	0	0	0	0	0	0	0	0	1	1	1.2	NA	NA	NA	NA	NA
2546	12	-0.128236662	0.049196149	15.29248924	0.376716141	0	0	0	0	0	0	0	0	0	0	0	0	0	0	0	0	0	0	0	0	0	1	2	2.2	0.8	0.6	1.428571429	1.142857143	1.714285714
2549	25	0.339400116	0.720698495	20.11409093	0.475525665	0	0	0	0	0	0	0	0	0	0	0	0	0	0	0	0	0	0	0	0	0	1	1	0.6	NA	0.4	1.857142857	NA	2.857142857
2552	15	0.551069703	0.360159506	15.16539587	0.431756339	0	0	0	0	0	0	0	0	0	0	0	0	0	0	0	0	0	0	0	0	0	1	3	1.2	0.2	0.2	1	1.571428571	NA
2573	14	0.408921113	0.591797395	13.99994896	0.389703154	0	0	0	0	0	0	0	0	0	0	0	0	0	0	0	0	0	0	0	0	0	1	2	0.8	NA	NA	2.285714286	NA	NA
2592	20	0.268324512	0.627548646	15.65858235	0.458658009	0	0	0	0	0	0	0	0	0	1	0	0	0	0	0	0	0	0	0	0	0	1	3	1.6	NA	NA	0.857142857	NA	NA
2622	12	0.273835589	0.231446671	14.57150869	0.4923624	0	0	0	0	0	0	1	0	0	1	0	0	0	0	0	0	0	0	0	0	0	1	1	0.6	NA	NA	2.285714286	NA	NA
2640	14	0.519145384	0.849661776	16.58249786	0.456802721	0	0	0	0	0	0	1	0	0	0	0	0	0	0	0	0	0	0	0	0	0	1	3	0.8	0.6	0.6	1.714285714	2.857142857	3
2667	19	0.572804846	0.806811449	13.2899221	0.341001855	0	0	0	0	0	0	0	0	0	0	0	0	0	0	0	0	0	0	0	0	0	1	2	2	2	0.4	1.857142857	2.142857143	3.428571429
2669	20	0.708193896	-0.07134292	14.6680082	0.578246753	0	0	0	0	0	0	0	0	0	1	0	0	0	0	0	0	0	0	0	0	0	1	1	1.2	NA	NA	2.142857143	NA	NA
2672	14	0.490600714	0.727467399	14.34702344	0.37331478	0	0	0	0	0	0	0	0	0	0	0	0	0	0	0	0	0	0	0	0	0	1	3	1	NA	NA	1.714285714	NA	NA
2702	6	0.295238853	-0.982272588	13.06467385	0.974025974	0	0	0	0	0	0	0	1	0	0	0	0	0	0	0	0	0	0	0	0	0	1	1	1	NA	NA	1	NA	NA
2705	16	-0.107494895	0.675650361	14.46516546	0.36991342	0	0	0	1	0	0	0	0	0	0	0	0	0	0	0	0	0	0	0	0	0	1	3	1.2	NA	NA	3.428571429	NA	NA
2709	4	NA	NA	6.746091851	0.15975572	0	0	0	0	0	0	0	0	0	0	0	0	0	0	0	0	0	0	0	0	0	1	2	NA	NA	NA	NA	NA	NA
2716	17	-0.160640986	0.949314607	21.03559338	0.52753556	0	0	0	0	0	0	0	0	0	0	0	0	0	0	0	0	0	0	0	0	0	1	2	2.2	2.4	1.2	0.142857143	0.142857143	1
2718	17	0.490759925	0.822211003	15.47668638	0.488033395	0	0	0	0	0	0	0	0	0	0	0	0	0	0	0	0	0	0	0	0	0	1	1	0	0.2	0	4	NA	4
2724	11	0.222499621	0.95572908	15.48147182	0.516171923	0	0	0	0	0	0	0	0	0	0	0	0	0	0	0	0	0	0	0	0	0	1	3	0.4	1.4	0.6	1.428571429	1.285714286	2
2728	81	0.095909531	0.370009013	19.97694802	0.356307978	0	0	0	0	0	0	0	0	0	0	0	0	0	0	0	0	0	0	0	0	0	1	1	0.6	0.6	0.8	2.285714286	2	2.285714286
2736	18	0.039752712	0.699196695	20.7823029	0.487878788	0	0	0	0	0	0	0	0	0	0	0	0	0	0	0	0	0	0	0	0	0	1	2	2	NA	1.6	1.571428571	NA	2
2738	26	0.402698233	0.39452312	16.91284743	0.33113791	0	0	0	0	0	0	0	0	0	1	0	0	0	0	0	0	0	0	0	0	0	1	1	1.6	NA	NA	2.142857143	NA	NA
2742	9	0.750356248	0.798358973	12.19042126	0.414703154	0	0	0	0	0	0	0	0	0	0	0	0	0	0	0	0	0	0	0	0	0	1	2	1	0.4	0.6	2.428571429	2	2.857142857
2761	12	0.503794454	0.682812877	19.86663497	0.461085343	0	0	0	0	0	0	0	0	0	0	0	0	0	0	0	0	0	0	0	0	0	1	1	0.6	2	1.6	1.428571429	1.285714286	1
2767	27	0.39570716	0.790649838	18.26505551	0.441651206	0	0	0	0	0	0	0	0	0	0	0	0	0	0	0	0	0	0	0	0	0	1	2	0.8	1.6	1	1.571428571	1.428571429	1.571428571
2776	9	0.571645076	0.579044597	11.44929593	0.587909709	0	0	0	0	0	0	0	0	0	0	0	0	0	0	0	0	0	0	0	0	0	1	2	1.6	NA	NA	NA	NA	NA
2782	11	0.171932904	0.988720463	19.83894174	0.698917749	0	0	0	0	0	0	1	0	0	0	0	0	0	0	0	0	0	0	0	0	0	1	2	2.8	NA	NA	1.857142857	NA	NA
2786	11	0.531915383	0.926525402	13.25983357	0.557297464	0	0	0	0	0	0	0	0	0	0	0	0	0	0	0	0	0	0	0	0	0	1	2	0.8	0.6	0.4	1.428571429	2.714285714	4
2790	177	0.610754812	0.537120541	17.60671522	0.486410019	0	0	0	0	0	0	0	0	0	0	0	0	0	0	0	0	0	0	0	0	0	1	1	0.4	0.6	0.2	2.285714286	1.857142857	2.142857143
2818	9	0.378814638	0.823441999	20.127993	0.568042672	0	0	0	0	0	0	0	0	0	1	0	0	0	0	0	0	0	0	0	0	0	1	1	2.2	NA	NA	1.714285714	NA	NA
2829	37	0.277518168	0.829070409	16.63868603	0.563945578	0	0	0	0	0	0	0	0	0	0	0	0	0	0	0	0	0	0	0	0	0	1	2	1.8	1.2	1	NA	NA	0.714285714
2833	818	0.430882927	0.032392422	16.99978493	0.382668522	0	0	0	0	0	0	0	0	0	0	0	0	0	0	0	0	0	0	0	0	0	1	3	1	0.4	0.8	1.857142857	2	1.428571429
2837	19	0.603473698	0.84096432	18.42169191	0.4923624	0	0	0	0	0	0	0	0	0	0	0	0	0	0	0	0	0	0	0	0	0	1	1	0.8	0.2	0.6	1.285714286	1.285714286	1.428571429
2838	14	0.5889134	0.846570922	14.85635316	0.42309833	0	0	0	0	0	0	0	0	0	0	0	0	0	0	0	0	0	0	0	0	0	1	1	1.2	0.6	0.4	2.142857143	1.428571429	1.857142857
2841	5	0.451591395	0.939410116	19.82287681	0.773964131	0	0	0	0	0	0	0	0	0	0	0	0	0	0	0	0	0	0	0	0	0	1	3	0	2.2	0.2	4	NA	2
2842	18	0.358816354	0.377415874	13.72151836	0.343166357	0	0	0	0	0	0	0	0	0	0	0	0	0	0	0	0	0	0	0	0	0	1	3	1	NA	NA	2.285714286	NA	NA
2856	9	0.179287169	0.491729765	14.3142885	0.448144712	0	0	0	0	0	0	0	0	0	0	0	0	0	0	0	0	0	0	0	0	0	1	2	1	1	0.8	2	1.714285714	2
2860	19	0.072878277	0.677695664	16.14346197	0.528076685	0	0	0	0	0	0	0	0	0	0	0	0	0	0	0	0	0	0	0	0	0	1	2	0.4	NA	NA	1.428571429	NA	NA
2870	7	0.703351049	0.872184078	11.90833608	0.55783859	0	0	0	0	0	0	0	0	0	0	0	0	0	0	0	0	0	0	0	0	0	1	3	0.8	0.8	1	1.857142857	NA	2.714285714
2885	13	0.294524828	0.339248104	13.98779728	0.419851577	0	0	0	0	0	0	0	0	0	0	0	0	0	0	0	0	0	0	0	0	0	1	2	0.8	1	1.6	1.142857143	1.142857143	1.428571429
2893	16	0.374985867	0.550963595	15.29730121	0.308797155	0	0	0	0	0	0	0	0	0	0	0	0	0	0	0	0	0	0	0	0	0	1	1	1	0.6	0.8	0.857142857	0.714285714	NA
2920	31	0.411658108	-0.761099122	15.12023741	0.27563389	0	0	0	0	0	0	1	0	0	0	0	0	0	0	0	0	0	0	0	0	0	1	2	0.8	0.8	0.8	1.714285714	1.285714286	0.714285714
2938	17	-0.126383334	0.714895956	18.15512092	0.397588126	0	0	0	0	0	0	0	0	0	0	0	0	0	0	0	0	0	0	0	0	0	1	3	1.2	NA	NA	2.428571429	NA	NA
2942	14	-0.253344183	0.716596354	16.88386926	0.346954236	0	0	0	0	0	0	0	0	0	0	0	0	0	0	0	0	0	0	0	0	0	1	3	1	0.8	0.6	NA	1.571428571	NA
2947	10	0.472384506	0.24429994	17.879702	0.470485467	0	0	0	0	0	0	0	0	0	0	0	0	0	0	0	0	0	0	0	0	0	1	1	NA	NA	1.6	2	NA	NA
2954	14	-0.352705362	0.899354937	19.73592489	0.386997526	0	0	0	0	0	0	1	0	0	0	0	0	0	0	0	0	0	0	0	0	0	1	2	2.4	2.6	NA	1.285714286	1.714285714	NA
2967	5	0.663097486	0.544088525	15.62594156	0.501948052	0	0	0	0	0	1	0	0	0	1	0	0	0	0	0	0	0	0	0	0	0	1	1	2	NA	NA	1.714285714	NA	NA
2985	30	0.766508647	0.909736068	14.05236966	0.429437229	0	0	0	0	0	1	1	0	0	0	0	0	0	0	0	0	0	0	0	0	0	1	3	1	0.4	0.4	2.714285714	NA	4
2995	13	0.310813696	0.840600392	15.02082267	0.512384045	0	0	0	0	0	0	0	0	0	0	0	0	0	0	0	0	0	0	0	0	0	1	2	2	NA	NA	2.857142857	NA	NA
2999	14	0.518901792	0.409987507	14.43297967	0.328014842	0	0	0	0	0	0	0	0	0	0	0	0	0	0	0	0	0	0	0	0	0	1	1	1.4	NA	NA	1.714285714	NA	NA
3019	13	0.093186237	0.371572395	14.32723554	0.448144712	0	0	0	0	0	0	0	0	0	0	0	0	0	0	0	0	0	0	0	0	0	1	3	0.6	1.4	0.4	1.714285714	2	2.285714286
3021	12	-0.10316268	0.065120585	18.49620242	0.867346939	0	1	0	1	0	0	0	0	0	0	0	0	1	0	0	0	0	0	0	0	0	1	2	2	3	3	2.142857143	2	2
3025	14	0.214066398	0.605172087	18.46745975	0.318150897	0	0	0	0	0	0	0	0	0	0	0	0	0	0	0	0	0	0	0	0	0	1	1	1.2	0.4	0.8	1.428571429	4	3
3026	13	0.69674715	0.659959171	13.11033556	0.351546073	0	0	0	0	0	0	0	0	0	0	0	0	0	0	0	0	0	0	0	0	0	1	3	0.6	0.4	0.4	4	4	4
3027	6	0.549166015	0.497493719	14.14604177	0.33600804	0	0	0	0	0	0	0	0	0	0	0	0	0	0	0	0	0	0	0	0	0	1	2	0.6	0.6	0.4	4	3	4
3028	29	0.355798123	0.929002046	14.05691824	0.331416203	0	0	0	0	0	0	0	0	0	0	0	0	0	0	0	0	0	0	0	0	0	1	1	1.4	0.4	0.6	2	2.428571429	2.142857143
3034	14	0.674657202	0.71049887	18.05947181	0.356307978	0	0	0	0	0	0	0	0	1	0	0	0	0	0	0	0	0	0	0	0	0	1	3	0.8	NA	NA	1.428571429	NA	NA
3035	173	0.741798187	0.40290333	13.03998744	0.3673624	1	0	1	0	0	0	0	0	0	0	0	0	0	0	0	0	0	0	0	0	0	1	1	3.4	2.4	1.2	NA	2.714285714	1.285714286
3037	15	0.386904762	0.880771859	15.58158337	0.374273346	0	0	0	0	0	0	0	0	0	0	0	0	0	0	0	0	0	0	0	0	0	1	2	0.8	0.4	1	1.428571429	4	3.142857143
3038	16	0.738414107	0.759697385	15.27687027	0.318150897	0	0	0	0	0	0	0	0	0	0	0	0	0	0	0	0	0	0	0	0	0	1	3	0.6	0.4	0.4	1.428571429	4	4
3043	10	0.731454276	0.749665858	15.01680436	0.351546073	0	0	0	0	0	0	0	0	0	0	0	0	0	0	0	0	0	0	0	0	0	1	2	0.4	0.4	0.4	1.142857143	4	4
3044	12	-0.164569275	0.987338682	21.12992367	0.794372294	0	0	0	0	0	0	0	0	0	0	0	0	0	0	0	0	0	0	0	0	0	1	1	3	4	2.8	3	NA	2
3045	13	0.396177387	0.64859381	19.24629993	0.387260359	0	0	0	0	0	0	0	0	0	0	0	0	0	0	0	0	0	0	0	0	0	1	2	0.4	0.4	0.4	1.142857143	4	4
3047	17	0.498038747	0.989767035	12.76959617	0.749165121	0	0	0	0	0	0	0	0	0	0	0	0	0	0	0	0	0	0	0	0	0	1	3	1.2	NA	NA	1.857142857	NA	NA
3051	25	0.404051863	0.438303224	14.45320658	0.386301793	0	0	0	0	0	0	0	0	0	0	0	0	0	0	0	0	0	0	0	0	0	1	1	1.4	1.2	1.2	1.714285714	1.571428571	2.142857143
3054	10	0.330280812	0.980999197	20.58810354	0.833333333	0	0	0	1	0	0	0	0	0	0	0	0	0	0	0	0	0	0	0	0	0	1	1	3	4	3	NA	3	1
3083	19	-0.090738569	0.769162985	18.21774325	0.391280148	0	0	0	0	0	0	0	0	0	0	0	0	0	0	0	0	0	0	0	0	0	1	1	0.6	1.8	0.8	NA	2.285714286	2.142857143
3088	15	0.322079102	0.323178679	12.89295095	0.40868893	0	0	0	0	0	0	0	0	0	0	0	0	0	0	0	0	0	0	0	0	0	1	3	1.6	0.4	0.6	2.428571429	4	2.285714286
3094	18	0.001626694	0.813660024	18.28083295	0.397124304	0	0	0	0	0	0	0	0	0	0	0	0	0	0	0	0	0	0	0	0	0	1	1	1.6	1.4	1.6	1.285714286	1.428571429	1.142857143
3099	555	0.611248502	0.627136341	14.78713516	0.37563389	0	0	0	0	0	0	0	0	0	0	0	0	0	0	0	0	0	0	0	0	0	1	2	2.2	1.6	1.6	3.142857143	2.857142857	2.571428571
3101	7	0.539320668	0.539649637	12.92875787	0.31611008	0	0	0	0	0	0	0	0	0	0	0	0	0	0	0	0	0	0	0	0	0	1	3	0.6	0.2	0.8	4	NA	2.285714286
3106	15	0.654898704	0.83121517	12.2821482	0.317300557	0	0	0	0	0	0	0	0	0	0	0	0	0	0	0	0	0	0	0	0	0	1	2	1.2	0.8	0.6	2	2.428571429	2
3108	7	0.565983692	0.563301009	14.69198054	0.390089672	0	0	0	0	0	0	0	0	0	0	0	0	0	0	0	0	0	0	0	0	0	1	2	0.6	1	0.6	4	2.428571429	2.857142857
3119	16	-0.099679431	0.669466345	16.65461948	0.480921459	0	0	0	0	0	0	1	0	0	0	0	0	0	0	0	0	0	0	0	0	0	1	3	2.2	0.4	0.8	3	4	2.857142857
3134	91	0.387716557	0.614652649	19.70357471	0.48453927	1	0	0	0	0	0	0	0	0	0	0	0	0	0	0	0	0	0	0	0	0	1	2	2.6	2.4	3	2.571428571	3.714285714	2.857142857
3141	14	0.506392225	0.735249526	19.40574979	0.383518862	0	1	0	0	0	0	0	0	0	0	0	0	0	0	0	0	0	0	0	0	1	1	2	3.4	2.8	3	2.428571429	2.571428571	3.428571429
3155	15	0.586315836	0.576950529	15.77518305	0.364533086	0	0	0	0	0	0	0	0	0	0	0	0	0	0	0	0	0	0	0	0	0	1	1	0.4	0.4	0.8	1.285714286	4	2.857142857
3156	10	0.775060554	0.789209496	14.81331794	0.380117502	0	0	0	0	0	0	0	0	0	0	0	0	0	0	0	0	0	0	0	0	0	1	2	0.4	0.4	0.4	1.285714286	4	4
3161	33	0.58987438	-0.213454223	13.56464116	0.387538652	0	0	1	0	0	0	1	0	0	0	0	0	0	0	0	0	0	0	0	0	0	1	1	1.6	1.4	1.2	2	2.285714286	2.285714286
3162	11	0.259679072	0.979982578	19.92928791	0.863945578	0	0	0	1	0	0	0	0	0	0	0	0	0	0	0	0	0	0	0	0	0	1	1	3	3	3	2	2	2
3183	12	0.481882554	0.466479292	15.7014832	0.402798392	0	0	0	0	0	0	0	0	0	0	0	0	0	0	0	0	0	0	0	0	0	1	3	0.4	0.4	0.4	1.142857143	4	4
3198	6	0.481880299	0.834365259	13.99201458	0.425525665	0	0	0	0	0	0	0	0	0	0	0	0	0	0	0	0	0	0	0	0	0	1	1	0.8	0.8	1	2	4	2.285714286
3200	12	0.353490485	0.83886774	16.3684354	0.351546073	0	0	0	0	0	0	0	0	0	0	0	0	0	0	0	0	0	0	0	0	0	1	2	0.4	0.4	0.4	1.857142857	4	4
3212	13	0.511394675	0.801384171	15.04674235	0.449226964	0	0	0	0	0	0	0	0	0	0	0	0	0	0	0	0	0	0	0	0	0	1	1	0.4	0.4	0.4	1.142857143	4	4
3215	22	-0.101638595	0.989284744	20.15265453	0.833333333	0	0	0	0	0	0	0	0	0	0	0	0	0	0	0	0	0	0	0	0	0	1	3	3	3	3	2.285714286	2	2
3217	18	0.330457077	0.688744076	15.03957546	0.557297464	0	0	0	0	0	0	0	0	0	0	0	0	0	0	0	0	0	0	0	0	0	1	2	0.6	0.4	0.6	1.857142857	1.857142857	2.857142857
3222	14	0.230128728	0.781134007	21.926068	0.400247372	0	0	0	0	0	0	0	0	0	0	0	0	0	0	0	0	0	0	0	0	0	1	1	0.8	0.4	0.4	1.857142857	4	4
3248	11	0.685330035	0.742640661	13.87061183	0.499319728	0	0	0	0	0	0	1	0	0	1	0	0	0	0	0	0	0	0	0	0	0	1	2	0.4	NA	NA	2.714285714	NA	NA
3263	12	0.046370126	0.731576553	17.2182611	0.423252938	0	0	0	1	0	0	0	0	0	0	0	0	0	0	0	0	0	0	0	0	0	1	1	1.4	1	1	1.857142857	2.285714286	2.142857143
3273	19	-0.034443932	0.270045581	19.35071433	0.438790971	0	0	0	0	0	0	0	0	0	0	0	0	0	0	0	0	0	0	0	0	0	1	3	2.6	0.8	1.4	0.857142857	2.142857143	NA
3277	10	0.264143558	0.150812256	12.58543842	0.408642548	0	0	0	0	0	0	1	0	0	1	0	0	0	0	0	0	0	0	0	0	0	1	2	1.4	NA	NA	1.714285714	NA	NA
3286	12	0.835016821	0.802179896	15.26358782	0.364533086	0	0	0	0	0	0	0	0	0	0	0	0	0	0	0	0	0	1	0	0	0	1	3	0.4	0.4	0.4	4	4	4
3287	7	0.639591398	0.408804267	11.86966282	0.497804576	0	0	0	0	0	0	0	0	0	1	0	0	0	0	0	0	0	0	0	0	0	1	1	1.8	NA	NA	NA	NA	NA
3290	11	0.337370247	0.891792795	17.74490053	0.532560297	0	0	0	1	0	0	1	0	0	1	0	0	0	0	0	0	0	0	0	0	0	1	1	2.6	NA	NA	1.714285714	NA	NA
3299	117	0.651375912	0.887635775	14.22598946	0.69744898	0	0	0	0	0	0	0	0	0	0	0	0	0	0	0	0	0	0	0	0	0	1	3	0.4	1	0.2	1.714285714	2.142857143	1.428571429
3303	3	0.916229821	0.929138063	18.30784709	0.797619048	0	0	0	0	0	0	0	0	0	1	0	0	0	0	0	0	0	0	0	0	0	1	2	2	NA	NA	1	NA	NA
3304	9	0.544132645	0.655774685	18.3584288	0.20613791	0	0	0	1	0	0	0	0	0	0	0	0	0	0	0	0	0	0	0	0	0	1	1	0.8	NA	NA	2	NA	NA
3306	10	0.679499866	0.906548079	14.11634424	0.63452381	0	0	0	0	0	0	0	0	0	1	0	0	0	0	0	0	0	0	0	0	0	1	1	1	NA	NA	1.571428571	NA	NA
3323	38	0.314567144	0.171012209	20.40954499	0.342470625	0	0	0	0	0	0	0	0	0	0	0	0	0	0	0	0	0	0	0	0	0	1	1	0.6	0.8	0.6	1	1.857142857	2.571428571
3340	21	0.249818003	0.489566096	23.01061142	0.449226964	0	0	0	0	0	0	0	0	0	0	0	0	0	0	0	0	0	0	0	0	0	1	3	0.4	0.4	0.4	4	4	4
3342	28	0.393870883	0.694718422	15.66418474	0.347804576	0	0	0	0	0	0	0	0	0	1	0	0	0	0	0	0	0	0	0	0	0	1	3	0.6	NA	NA	1.428571429	NA	NA
3358	25	0.299154825	0.871627925	14.56711566	0.302504638	0	0	0	0	0	0	0	0	0	0	0	0	0	0	0	0	0	0	0	0	0	1	1	1	1.4	0.6	1	1.142857143	1.285714286
3364	8	0.446203042	0.739786315	13.54312737	0.869897959	0	0	0	0	0	0	0	1	0	1	0	0	0	0	0	0	0	0	0	0	0	1	1	0	NA	NA	NA	NA	NA
3386	17	0.862527666	0.695871039	21.67034745	0.469016698	0	0	0	1	0	0	0	0	0	0	0	0	0	0	0	0	0	0	0	0	0	1	2	2	2	2	2.571428571	2.714285714	2.714285714
3387	19	0.541551678	0.554476503	14.12979842	0.41270872	0	0	0	0	0	0	0	0	0	0	0	0	0	0	0	0	0	0	0	0	0	1	1	0.6	0.8	1	4	2	2.285714286
3388	18	0.051354768	0.980088669	20.65094984	0.833333333	0	0	0	1	0	0	1	0	0	0	0	0	0	0	0	0	0	0	0	0	0	1	3	3	3	3.8	2	2	1.142857143
3390	16	0.11138942	0.297403203	13.16106153	0.300185529	0	0	0	0	0	0	0	0	0	0	0	0	0	0	0	0	0	0	0	0	0	1	3	0.6	0.6	1	2.857142857	4	3
3402	6	0.59286104	0.533556397	13.10983717	0.352906617	0	0	0	0	0	0	1	0	0	1	0	0	0	0	0	0	0	0	0	0	0	1	2	1.4	NA	NA	2.285714286	NA	NA
3404	9	0.450225102	0.970727413	15.12965399	0.369681509	0	0	0	0	0	0	1	0	0	0	0	0	0	0	0	0	0	0	0	0	0	1	1	0.6	0.6	0.4	1.857142857	4	4
3406	9	0.022720885	0.298962838	16.58484313	0.375340136	0	0	0	0	0	0	0	0	0	1	0	0	0	0	0	0	0	0	0	0	0	1	2	2.2	NA	NA	NA	NA	NA
3410	55	0.67258154	0.780849745	14.97551406	0.384941249	0	0	0	0	0	0	0	0	0	0	0	0	0	0	0	0	0	0	0	0	0	1	2	0.4	0.4	0.4	4	4	4
3419	9	0.470619248	0.490499405	11.89140809	0.255225727	0	0	0	0	0	0	0	0	0	0	0	0	0	0	0	0	0	0	0	0	0	1	3	1	NA	NA	2.571428571	NA	NA
3424	7	0.645673341	0.16098475	12.25431525	0.572758194	0	0	0	0	0	0	0	0	0	1	0	0	0	0	0	0	0	0	0	0	0	1	2	1.6	NA	NA	1	NA	NA
3429	10	0.217220422	0.547331123	21.81156683	0.351546073	0	0	0	0	0	0	0	0	0	0	0	0	0	0	0	0	0	0	0	0	0	1	2	0.8	0.4	0.4	2	4	4
3433	24	0.524032083	0.754413657	12.12427535	0.386069882	0	0	0	0	0	0	0	0	0	1	0	0	0	0	0	0	0	0	0	0	0	1	2	1.8	NA	NA	1.714285714	NA	NA
3466	13	0.535341491	0.78309939	18.13681809	0.54724799	0	0	0	0	0	0	0	0	0	0	0	0	0	0	0	0	0	0	0	0	0	1	3	2.6	1	0.8	2	2.571428571	3.142857143
3474	10	0.298985132	0.769333202	12.64123081	0.365940012	0	0	0	1	0	0	0	0	0	1	0	0	0	0	0	0	0	0	0	0	0	1	1	NA	NA	NA	1.714285714	NA	NA
3478	7	0.556589783	0.604641576	14.53353883	0.323252938	1	0	0	0	0	0	0	1	0	0	0	0	0	0	0	0	0	0	0	0	0	1	3	NA	0	0.2	1.857142857	1.714285714	3.857142857
3499	21	-0.151338695	0.326418664	18.00291891	0.529097093	0	0	0	0	0	0	0	0	0	0	0	0	0	0	0	0	0	0	0	0	0	1	3	1.8	NA	NA	1.142857143	NA	NA
3507	24	0.301055075	0.320701635	15.56556649	0.392254174	0	0	0	1	0	0	0	0	0	0	0	0	0	0	0	0	0	0	0	0	0	1	2	1.6	NA	NA	1.428571429	NA	NA
3514	17	0.304539033	0.481646685	16.84460484	0.417300557	0	0	0	0	0	0	0	0	0	0	0	0	0	0	0	0	0	0	0	0	0	1	2	2	1.6	1	1.857142857	1.857142857	1.714285714
3515	31	0.324487525	0.784344766	14.30591043	0.399443414	0	0	0	0	0	0	0	0	0	0	0	0	0	0	0	0	0	0	0	0	0	1	3	1.2	0.6	0.8	2	2	2.142857143
3548	12	0.474349574	0.540794149	14.56804046	0.448593074	0	0	0	0	0	0	1	0	0	1	0	0	0	0	0	0	0	0	0	0	0	1	2	0.6	NA	NA	NA	NA	NA
3554	11	0.545985721	0.546080548	11.56265586	0.40593692	0	1	0	0	1	0	0	0	0	1	0	0	0	0	0	0	0	0	0	0	0	1	1	1.4	NA	NA	2.571428571	NA	NA
3561	19	0.356173432	0.542482367	16.299162	0.581292517	0	0	0	0	0	0	0	0	0	1	0	0	0	0	0	0	0	0	0	0	0	1	2	1.8	NA	NA	2.142857143	NA	NA
3566	33	0.368953044	0.819329151	10.6061334	0.610714286	0	0	0	0	0	0	0	0	0	0	0	0	0	0	0	0	0	0	0	0	0	1	1	1.2	2.8	3.2	1.428571429	NA	1.428571429
3585	29	0.82171552	0.709324125	16.53374183	0.494758813	0	0	0	0	0	0	0	0	0	0	0	0	0	0	0	0	0	0	0	0	0	1	2	1	NA	NA	0.714285714	NA	NA
3587	4	0.405421858	0.972069009	18.99476748	0.704112554	0	0	0	1	0	0	0	0	0	1	0	0	0	0	0	0	0	0	0	0	0	1	1	4	NA	NA	NA	NA	NA
3590	6	0.525432264	-0.052988476	14.3613025	0.350355597	0	0	0	0	0	0	0	0	1	0	0	0	0	0	1	0	0	0	0	0	0	1	3	1.6	NA	NA	2	NA	NA
3599	41	0.8556332	0.357117774	13.96825866	0.386688312	0	0	0	1	0	0	0	0	0	0	0	0	0	0	0	0	0	0	0	0	0	1	3	1.6	NA	NA	1.428571429	NA	NA
3602	25	0.443105455	0.91830692	18.76786154	0.295701917	0	0	0	0	0	0	1	0	0	1	0	0	0	0	0	0	0	0	0	0	0	1	1	2.2	NA	NA	2	NA	NA
3616	8	0.318049195	0.974057149	18.85867393	0.851190476	0	0	0	0	0	0	1	0	0	1	0	0	0	0	0	0	0	0	0	0	0	1	3	3	NA	NA	0.857142857	NA	NA
3627	7	0.21731536	-0.574949676	14.49588877	0.21100804	0	0	0	0	0	0	0	0	0	1	0	0	0	0	0	0	0	0	0	0	0	1	1	2.2	NA	NA	2	NA	NA
3631	6	0.456122662	0.996978562	22.04822094	0.833333333	0	0	0	0	0	0	0	1	0	0	0	0	0	0	0	0	0	0	0	0	0	1	2	0	NA	NA	NA	NA	NA
3636	7	0.499979755	0.555135384	14.42190013	0.449613482	0	0	0	0	0	0	0	0	0	1	0	0	0	0	0	0	0	0	0	0	0	1	2	1.8	NA	NA	NA	NA	NA
3653	5	0.663963056	0.532989842	13.94872018	0.517656153	0	0	0	0	0	0	0	0	1	0	0	0	0	0	0	0	0	0	0	0	0	1	3	2.8	NA	NA	NA	NA	NA
3666	8	0.720304183	0.905342514	16.47722241	0.546799629	0	0	0	0	0	0	0	0	0	0	0	0	0	0	0	0	0	0	0	0	0	1	1	1	NA	NA	2.285714286	NA	NA
3705	11	0.58860371	0.619186373	15.60802939	0.431369821	0	0	0	0	0	0	0	0	0	0	0	0	0	0	0	0	0	0	0	0	0	1	1	0.4	0.4	0.4	1.285714286	4	4
3712	14	0.210232933	0.738645449	16.36995177	0.339919604	0	0	0	0	0	0	0	0	0	0	0	0	0	0	0	0	0	0	0	0	0	1	2	1	2.2	0.2	1.428571429	3.571428571	3.857142857
3713	8	0.435344333	0.593983898	12.95424123	0.449613482	0	0	0	0	0	0	0	0	0	0	0	0	0	0	0	0	0	0	0	0	0	1	2	1.8	1	0.6	2.142857143	2.285714286	2.428571429
3724	36	-0.016008575	0.210344845	15.72088928	0.317192331	0	0	0	0	0	0	0	0	0	0	0	0	0	0	0	0	1	0	0	1	0	1	3	1.2	1	0.4	1.857142857	2.714285714	4
3725	88	0.721481907	1	12.39270538	0.910714286	0	0	0	0	0	0	0	0	0	0	0	0	0	0	0	0	0	0	0	0	0	1	3	2	2	1.6	2	NA	NA
3742	13	0.332135176	0.471043498	14.05040021	0.404158936	0	0	0	0	1	0	0	0	0	1	0	0	0	0	0	0	0	0	0	0	0	1	2	0.2	NA	1.2	1.857142857	NA	2.857142857
3761	17	0.60275145	0.893944075	11.90629546	0.43028757	0	0	0	0	0	0	0	0	0	1	0	0	0	0	0	0	0	0	0	0	0	1	2	0.6	NA	NA	1.857142857	NA	NA
3770	8	0.667791784	0.592244495	16.13185869	0.379267161	0	0	0	1	0	0	0	0	0	1	0	0	0	0	0	0	0	0	0	0	0	1	1	1.6	NA	NA	NA	NA	NA
3773	11	0.685240404	0.503165324	16.22711058	0.505395795	0	0	0	0	0	0	0	0	0	0	0	0	0	0	0	0	0	0	0	0	0	1	1	0.2	0.4	0.4	4	4	4
3774	14	0.173969385	0.40459547	14.61456572	0.328014842	0	0	0	0	0	0	0	0	0	0	0	0	0	0	0	0	0	0	0	0	0	1	3	1.6	NA	NA	2.142857143	NA	NA
3797	10	0.801384552	NA	12.37745686	1	1	0	0	1	0	0	1	0	0	1	0	0	0	0	0	0	0	0	0	0	0	1	2	1	NA	NA	NA	NA	NA
3804	16	0.420049804	0.560057643	15.2504365	0.426654298	0	0	0	0	0	0	0	0	0	1	0	0	0	0	0	0	0	0	0	0	0	1	1	1.6	NA	NA	2.142857143	NA	NA
3807	11	0.263908394	0.591123517	23.74051483	0.362260359	0	0	0	0	0	0	0	0	0	0	0	0	0	0	0	0	0	0	0	0	0	1	2	2.8	NA	NA	2.857142857	NA	NA
3809	12	0.393918343	0.416656604	21.47242806	0.356307978	0	0	0	0	0	0	0	0	0	1	0	0	0	0	0	0	0	0	0	0	0	1	2	0.8	1.4	1	1.142857143	1.571428571	1.857142857
3823	25	0.27172908	0.730459649	18.6832102	0.315723562	0	0	0	0	0	0	1	0	0	0	0	0	0	0	0	0	0	0	0	0	0	1	1	1	0.4	1.2	3.285714286	3	2.714285714
3830	98	0.763900817	0.645497224	12.46336703	0.910714286	0	0	1	0	0	0	0	0	0	0	0	0	0	0	0	0	0	0	0	0	0	1	3	2	2	2	NA	NA	NA
3839	7	0.525801605	0.818886322	16.30835084	0.563806432	0	0	0	0	0	0	0	0	0	1	0	0	0	0	0	0	0	0	0	0	0	1	3	1.8	NA	NA	1.714285714	NA	NA
3840	14	0.27429801	0.796833398	19.5406663	0.397124304	0	0	0	0	0	0	0	0	0	0	0	0	0	0	0	0	0	0	0	0	0	1	2	1	1.2	0.8	1.428571429	1	0.857142857
3853	24	0.425796143	0.490033658	12.60632116	0.456648114	0	0	0	0	0	0	0	0	0	0	0	0	0	0	0	0	0	0	0	0	0	1	3	0.6	1	1	1.857142857	2.142857143	2.285714286
3856	17	0.126141361	0.709764489	17.68182016	0.328014842	0	0	0	0	0	0	1	0	0	0	0	0	0	0	0	0	0	0	0	0	0	1	2	0.4	0.8	1.2	1.285714286	1.428571429	NA
3858	13	0.24490335	0.72707918	15.50256672	0.327628324	0	0	0	0	0	0	0	0	0	0	0	0	0	0	0	0	0	0	0	0	0	1	2	2	2	1.4	2.285714286	1.857142857	2.428571429
3864	321	0.593744235	0.714925119	14.5054942	0.375974026	0	0	0	0	0	0	0	0	0	0	0	0	0	0	0	0	0	0	0	0	0	1	1	0.8	0.6	0.4	2.285714286	2.571428571	2.285714286
3865	15	0.317211891	0.858383992	23.66369948	0.432096475	0	0	0	0	0	0	0	0	0	0	0	0	0	0	0	0	0	0	0	0	0	1	3	2.8	0.6	0.4	1.285714286	2.714285714	3
3867	45	0.510874803	0.85304143	20.54455349	0.44025974	0	0	0	0	0	0	0	0	0	0	0	0	0	0	0	0	0	0	0	0	0	1	1	0.2	NA	NA	4	NA	NA
3883	22	0.290462383	0.78980976	19.29862037	0.432498454	0	0	0	0	0	0	1	0	0	0	0	0	0	0	0	0	0	0	0	0	0	1	2	2.2	2.4	0.2	0.285714286	0.857142857	NA
3892	8	0.430076987	0.175981971	14.00944423	0.698824985	0	0	0	0	0	0	0	0	0	1	0	0	0	0	0	0	0	0	0	0	0	1	3	2	NA	NA	NA	NA	NA
3900	22	-0.246652807	0.653320015	19.73235272	0.539131107	0	0	0	0	0	0	0	0	0	0	0	0	0	0	0	0	0	0	0	0	0	1	1	3.6	3	3.2	1	1.714285714	1.571428571
3931	20	0.346764321	0.504496078	16.88564507	0.418382808	0	0	0	0	0	0	0	0	0	1	0	0	0	0	0	0	0	0	0	0	0	1	2	0.6	NA	NA	2.142857143	NA	NA
3944	20	0.651820042	0.60570927	14.11728327	0.351824366	0	0	0	0	0	0	0	0	0	0	0	0	0	0	0	0	0	0	0	0	0	1	3	0.6	0.8	NA	4	1	NA
3951	10	0.473701598	0.680759113	15.60255496	0.497232529	0	0	0	0	0	0	0	0	0	0	0	0	0	0	0	0	0	0	0	0	0	1	1	0.6	0.8	0.8	NA	0.714285714	1.714285714
3956	12	0.778164426	0.854373684	20.037105	0.54259431	0	0	0	0	0	0	0	1	0	0	0	0	0	0	0	0	0	0	0	0	0	1	1	0.8	NA	NA	1.571428571	NA	NA
3958	428	0.699681408	0.727643792	12.81396035	0.480457638	0	0	0	0	0	0	0	0	0	0	0	0	0	0	0	0	0	0	0	0	0	1	3	1.2	1.2	0.6	2.285714286	1.714285714	4
3981	6	0.753821063	0.730069852	14.83383291	0.31611008	0	0	0	0	0	0	0	0	0	0	0	0	0	0	0	0	0	0	0	0	0	1	2	0.8	NA	NA	0.857142857	NA	NA
4010	12	0.622517419	0.738167971	11.63815339	0.442424242	0	0	0	0	0	0	0	0	0	0	0	0	0	1	0	0	1	0	0	0	0	1	3	1	0.6	1.2	1.714285714	1.285714286	1
4016	31	0.471259757	0.866642671	16.25181615	0.946428571	0	0	0	0	0	0	0	0	0	0	0	0	0	0	0	0	0	0	0	0	0	1	2	1.8	NA	NA	1.857142857	NA	NA
4027	11	0.177885024	0.886951532	17.64549008	0.610142239	0	0	1	0	0	0	0	0	0	0	0	0	0	0	0	0	0	0	0	0	0	1	3	2.6	0.6	1.6	1.142857143	3.428571429	2.285714286
4057	21	0.398707632	0.511750292	14.09377961	0.533426098	0	0	0	0	0	0	0	0	0	0	0	0	0	0	0	0	0	0	0	0	0	1	1	1.8	NA	NA	2	NA	NA
4058	95	0.245945494	0.743614512	13.55147282	0.399443414	0	0	0	0	0	0	0	0	0	0	0	0	0	0	0	0	0	0	0	0	0	1	1	0.6	1	0.8	NA	2.714285714	2.428571429
4060	9	0.538730294	NA	19.5867535	0.812244898	0	0	0	0	0	0	0	0	0	0	0	0	0	0	0	0	0	0	0	0	0	1	3	2	NA	NA	2	NA	NA
4061	12	0.596050833	0.195802511	15.3480049	0.37818491	0	0	0	0	0	0	0	0	0	0	0	0	0	0	0	0	0	0	0	0	0	1	2	0.4	NA	NA	1.428571429	NA	NA
4081	49	0.357518654	0.924509069	16.93211048	0.339919604	0	0	0	0	0	0	1	0	0	0	0	0	0	0	0	0	0	0	0	0	0	1	1	0.4	NA	NA	2	NA	NA
4085	5	0.671300563	0.989749327	11.82399478	1	0	0	0	1	0	0	0	0	0	1	0	0	0	0	0	0	0	0	1	0	0	1	3	3.4	NA	NA	NA	NA	NA
4102	21	0.752128209	0.887957726	12.78599453	0.412430427	0	0	0	0	0	0	0	0	0	0	0	0	0	0	0	0	0	0	0	0	0	1	1	0.8	0.4	0.4	2.428571429	2	NA
4105	8	0.555239801	0.576130752	17.74304417	0.394465059	0	0	0	0	0	0	0	0	0	1	0	0	0	0	0	0	0	0	0	0	0	1	1	3	NA	NA	2.857142857	NA	NA
4132	10	0.478220562	0.128171713	17.70355789	0.42054731	0	0	0	0	0	0	0	1	0	0	0	0	0	0	0	0	0	0	0	0	0	1	3	0.8	NA	NA	4	NA	NA
4143	16	0.075993511	0.695810326	16.69755499	0.443274583	0	0	0	0	0	0	0	0	0	1	0	0	0	0	0	0	0	0	0	0	0	1	1	2.2	NA	NA	1.428571429	NA	NA
4150	19	0.222327426	-0.259279826	15.7885101	0.263388992	0	0	0	1	0	0	0	0	0	0	0	0	0	0	0	0	0	0	0	0	0	1	1	1.6	1.2	1.4	2.428571429	2.571428571	2
4155	12	0.446888043	0.000993843	15.55779531	0.31355906	0	0	0	0	0	0	0	0	0	0	0	1	0	0	0	0	0	0	0	0	0	1	2	1.4	1.2	1.2	0.571428571	0.285714286	0.428571429
4168	17	-0.234589036	0.572359145	13.82391793	0.331416203	0	0	0	0	0	0	0	0	1	0	0	0	0	0	0	0	0	0	0	0	0	1	1	1.2	NA	NA	1.285714286	NA	NA
4281	9	0.327364076	0.869449002	21.82520346	0.516326531	0	0	0	0	0	0	0	0	0	0	0	0	0	0	0	0	0	0	0	0	0	1	2	0.2	3.6	0.4	2	2.285714286	1.714285714
4337	1398	0.496509734	0.696250272	13.8886196	0.348036487	0	0	0	0	0	0	0	0	0	0	0	0	0	0	0	0	0	0	0	0	0	1	3	1.2	1	1.2	1.428571429	2	1.428571429
4352	1092	0.09888359	0.185527266	14.33956984	0.301654298	0	0	0	0	0	0	0	0	0	0	0	0	0	0	0	0	0	0	0	0	0	1	3	1.2	1.4	1	1.428571429	1.142857143	1.571428571
4456	45	0.650304454	0.957374187	13.9408288	0.587755102	0	0	0	0	0	0	0	0	0	0	0	0	0	0	0	0	0	0	0	0	0	1	2	0	0.2	1	3	NA	NA
4465	32	-0.208378386	0.578842467	17.09976568	0.361410019	0	0	0	1	0	0	1	0	0	0	0	0	0	0	0	0	0	0	0	0	0	1	1	0.8	1.2	0.8	1.571428571	2.142857143	2.428571429
4527	33	0.057905391	0.857586632	18.32798918	0.339919604	0	0	0	0	0	0	0	0	0	0	0	0	0	0	0	0	0	0	1	0	0	1	3	2.6	3.2	3.2	2.571428571	2.857142857	3.285714286
4578	508	0.019591066	0.438349701	23.85758617	0.545083488	0	0	0	0	0	0	0	0	0	0	0	0	0	0	0	0	0	0	0	0	0	1	3	2.4	0.8	0	0.428571429	4	4
4653	9	-0.044245424	0.797937783	18.59615443	0.538110699	0	0	1	0	0	0	0	0	0	0	0	0	0	0	0	0	0	0	0	0	0	1	3	2.4	3	3.2	3.428571429	3.285714286	3.571428571
4673	918	0.240667344	0.888833138	21.31093024	0.459199134	0	0	0	0	0	0	0	0	0	0	0	0	0	0	0	0	0	0	0	0	0	1	3	2	3	1.4	0.857142857	1	NA
4680	21	0.498201643	0.831694762	12.02025119	0.406478046	0	0	0	0	0	0	0	0	0	0	0	0	0	0	0	0	0	0	0	0	0	1	1	1.4	1.4	1	1.428571429	1.428571429	1.428571429
4704	22	0.820985593	0.578176757	11.28461957	0.391171923	0	0	0	0	0	0	0	0	0	1	0	0	0	0	0	0	0	0	0	0	0	1	2	1.8	NA	NA	1.714285714	NA	NA
4743	17	0.562843843	0.794096888	18.1529471	0.377566481	0	0	0	0	0	0	0	0	0	0	0	0	0	0	0	0	0	0	0	0	0	1	2	1	NA	NA	1.428571429	NA	NA
4766	1002	0.134022068	0.78534557	11.87082595	0.532869511	0	0	0	0	0	0	0	0	1	0	0	0	0	0	0	0	0	0	0	0	0	1	1	2.4	NA	NA	1.428571429	NA	NA
4798	41	-0.011120356	0.511425792	18.33429967	0.520253556	0	0	1	0	0	0	0	0	0	0	1	0	0	0	0	0	0	0	0	0	0	1	1	3	2.8	3.2	2.857142857	3	3.714285714
5084	387	0.54788059	0.991688319	15.43427252	0.42054731	0	0	0	0	0	0	0	0	0	0	0	0	0	0	0	0	0	0	0	0	0	1	1	0.6	NA	0.6	2.857142857	NA	2.571428571
5233	282	0.194972686	0.428712065	17.58547967	0.483858998	0	0	0	0	0	0	0	0	0	0	0	0	0	0	0	0	0	0	0	0	0	1	2	0.6	0.4	0.2	2.142857143	1.142857143	0.714285714
5245	NA	0.030582705	0.804381223	20.21301518	0.406478046	0	0	0	0	0	0	0	0	0	0	0	0	0	0	0	0	0	0	0	0	0	1	2	1.8	NA	NA	NA	NA	NA
5254	32	0.343758655	0.567698882	16.09931708	0.400525665	0	0	0	0	0	0	0	0	0	0	0	0	0	0	0	0	0	0	0	0	0	1	1	2	NA	NA	1.285714286	NA	NA
5299	22	0.636412262	0.84522424	14.97980288	0.344681509	0	0	0	0	0	0	0	0	0	1	0	0	0	0	0	0	0	0	0	0	0	1	3	1.8	NA	NA	3.571428571	NA	NA
5303	14	0.490509316	0.318980984	12.17263023	0.419743352	0	0	0	0	1	0	0	0	0	0	0	0	0	0	0	0	0	0	0	0	0	2	1	3.4	3.4	2.4	NA	NA	1.571428571
5380	26	0.327226004	-0.757417031	14.02728092	0.367022263	0	0	0	1	0	0	0	0	0	0	0	0	0	0	0	0	0	0	0	0	0	1	1	0.6	NA	NA	4	NA	NA
5390	49	0.50686517	0.67092353	11.22835689	0.479375387	0	0	0	0	0	0	0	0	0	1	0	0	0	0	0	0	0	0	0	0	0	1	1	2.2	NA	NA	2.285714286	NA	NA
5430	38	0.438034034	0.973295949	16.77294185	0.636301793	0	0	0	1	0	0	0	0	0	0	0	0	0	0	0	0	0	0	0	0	0	1	2	0.8	NA	NA	NA	NA	NA
5441	163	0.405743974	0.376685402	11.85403759	0.472124304	0	0	0	0	0	0	0	0	0	0	0	1	0	0	0	0	0	0	0	0	0	1	2	1.2	1.6	1	1	1.428571429	0.857142857
5474	206	0.626207707	0.856998056	13.8297503	0.431369821	0	0	0	0	0	0	0	0	0	0	0	0	0	0	0	0	0	0	0	0	0	1	1	0.4	0.6	0.4	4	2.285714286	4
5476	NA	0.377723347	0.703014857	15.40588668	0.412662338	0	0	0	0	0	0	0	0	0	0	0	0	0	0	0	0	0	0	0	0	0	1	3	0.6	NA	NA	1.571428571	NA	NA
5489	1208	-0.04616779	0.894310469	17.16787229	0.471026592	0	0	0	0	0	0	0	0	0	0	0	0	0	0	0	0	0	0	0	0	0	1	2	1.8	1.2	2.2	1.571428571	2.714285714	2
5499	10	0.596118537	0.794790359	11.93174267	0.497928262	0	0	0	0	0	0	0	0	0	1	0	0	0	0	0	0	0	0	0	0	0	1	1	0.8	NA	NA	1.857142857	NA	NA
5502	32	0.767616003	0.945348961	12.42598028	0.433920841	0	0	0	1	0	0	0	0	0	1	0	0	0	0	0	0	0	0	0	0	0	1	3	1.8	NA	NA	1	NA	NA
5505	10	0.850151515	0.784460942	14.06083106	0.409879406	0	0	0	1	0	0	1	0	0	1	0	0	0	0	0	0	0	0	0	0	0	1	2	1.8	NA	NA	NA	NA	NA
5516	30	0.731091379	-0.446374939	14.59648389	0.429885591	0	0	0	0	0	0	1	1	0	0	0	0	0	0	0	0	0	0	0	0	0	1	1	2	NA	NA	NA	NA	NA
5520	16	0.424548847	0.144152861	14.8976041	0.359168213	0	0	0	0	0	0	0	0	0	0	0	0	0	0	0	0	0	0	0	0	0	1	3	1.6	NA	NA	NA	NA	NA
5535	26	0.355850063	0.59068263	13.24094432	0.324613482	0	0	0	0	0	0	0	0	0	0	0	0	0	0	0	0	0	0	0	0	0	1	1	0.6	0.4	0.2	2	2.428571429	2.571428571
5538	NA	0.24108387	-0.476459828	15.33856068	0.193150897	0	0	0	0	0	0	0	0	0	0	0	0	0	0	0	0	0	0	0	0	0	1	2	0	NA	NA	1.428571429	NA	NA
5541	0	0.587060666	0.946064929	11.91534604	0.378880643	0	0	0	0	1	0	0	0	0	1	0	0	0	0	0	0	0	0	0	0	0	1	2	1.4	NA	NA	2.857142857	NA	NA
5542	563	0.661649155	0.047844787	14.0833374	0.454329004	0	0	0	0	0	0	0	0	0	0	0	0	0	0	0	0	0	0	0	0	0	1	3	1.4	1.2	0.2	2.714285714	3.571428571	3.857142857
5543	1	0.289238729	-0.201807475	13.90235496	0.15975572	0	0	0	0	0	0	0	0	0	1	0	0	0	0	0	0	0	0	0	0	0	1	2	1.8	NA	NA	NA	NA	NA
5554	41	0.281641217	0.424656059	15.50273088	0.404854669	0	0	0	1	0	0	0	0	0	1	0	0	0	0	0	0	0	0	0	0	0	1	1	1.2	NA	NA	1.714285714	NA	NA
5564	36	0.268022021	0.687168727	15.67162019	0.387538652	0	0	0	0	0	0	0	0	0	1	0	0	0	0	0	0	0	0	0	0	0	1	3	1.2	NA	NA	1.857142857	NA	NA
5600	27	0.813945862	0.959410577	18.72455886	0.711054422	0	0	0	0	0	0	0	0	0	1	0	0	0	0	0	0	0	0	0	0	0	1	3	0	NA	NA	4	NA	NA
5606	1	0.52247194	0.712567431	14.11379483	0.420779221	0	0	0	0	0	0	0	1	0	0	0	0	0	0	0	0	0	0	0	0	0	1	2	1.4	NA	NA	NA	NA	NA
5634	50	0.333106807	0.747652349	19.54031229	0.474288806	0	0	0	0	0	0	0	0	0	1	0	0	0	0	0	0	0	0	0	0	0	1	1	1.4	NA	NA	NA	NA	NA
5670	8	0.08347259	0.767417495	19.62882771	0.471552257	0	0	0	0	0	0	0	0	0	0	1	0	0	0	0	0	0	0	0	0	0	1	1	2.6	2.8	3.6	3.285714286	3	3.428571429
5690	20	0.44632172	0.875240495	14.1590281	0.630782313	0	0	0	1	0	0	0	0	0	1	0	0	0	0	0	0	0	0	0	0	0	1	1	0.6	NA	NA	0.714285714	NA	NA
5718	48	0.577140494	-0.078037899	14.57843193	0.294233148	0	0	0	1	0	0	0	0	0	0	0	0	0	0	0	0	0	0	0	0	0	3	3	1.2	0.2	0.8	1.428571429	2.142857143	NA
5721	17	0.36935399	0.888550187	14.18711415	0.437322202	0	0	0	0	0	0	0	0	0	0	0	0	0	0	0	0	0	0	0	0	0	1	2	1	NA	NA	1.285714286	NA	NA
5725	11	0.715119774	0.204050623	14.77715629	0.289749536	0	0	0	0	0	0	0	0	0	1	0	0	0	0	0	0	0	0	0	0	0	1	1	1.2	NA	NA	1.571428571	NA	NA
5731	26	0.223759006	0.93685466	15.23818806	0.391867656	0	0	0	0	0	0	0	0	0	0	0	0	0	0	0	0	0	0	0	0	0	1	1	1	1	1	1.142857143	1.714285714	1.714285714
5741	50	0.282648132	0.904897278	19.80016607	0.422016079	0	0	0	0	0	0	1	0	0	0	0	0	0	0	0	0	0	0	0	0	0	1	2	1.6	NA	NA	1.142857143	NA	NA
5747	57	0.345545297	0.768807708	17.68762641	0.443614719	0	0	0	0	0	0	0	0	0	0	0	0	0	0	0	0	0	0	0	0	0	1	1	1.6	2	1.4	2.285714286	2.285714286	2.571428571
5759	30	0.284029616	0.574562478	11.63315404	0.417145949	0	0	0	0	0	0	0	0	0	0	0	0	0	0	0	0	0	0	0	0	0	1	1	1.6	1.2	1.2	1.571428571	1.857142857	1.857142857
5796	5	0.662583145	0.951393206	21.93713783	0.797773655	0	0	0	0	0	0	0	1	0	0	0	0	0	0	0	0	0	0	0	0	0	1	3	0	NA	NA	4	NA	NA
5827	14	-0.133375115	0.736865	19.38309551	0.384137291	0	0	0	0	0	0	0	0	0	0	0	0	0	0	0	0	0	0	0	0	0	1	3	1.4	0.4	0.6	1.285714286	2.571428571	2
5828	24	0.247255576	0.726916884	19.48168966	0.341001855	0	0	0	1	0	0	0	0	0	0	0	0	0	0	0	0	0	0	0	0	0	1	2	1.8	NA	NA	1.285714286	NA	NA
5835	46	0.470467419	0.899156183	12.68468346	0.504808287	0	0	0	0	0	0	1	0	0	0	0	0	0	0	0	0	0	0	0	0	0	1	3	0.8	0.6	1	2.142857143	2.428571429	3
5839	15	0.812384491	-0.00577897	12.4413579	0.379267161	0	0	0	1	0	0	0	0	0	0	0	0	0	0	0	0	0	0	0	0	0	1	1	0.8	NA	NA	1.571428571	NA	NA
5854	52	0.038715108	0.751525503	17.31373887	0.502133581	0	0	0	0	0	0	0	0	0	0	0	0	0	0	0	0	0	0	0	0	0	1	2	1.2	1.6	1.2	2	2.142857143	2.428571429
5865	756	0.321716974	0.491492491	15.02893936	0.363729128	0	0	0	0	0	0	0	0	0	0	0	0	0	0	0	0	0	0	0	0	0	1	2	1.4	1.6	0.8	1	1.571428571	1.142857143
5873	48	0.480463723	0.174517007	12.57952904	0.414873222	0	0	0	0	0	0	0	0	0	1	0	0	0	0	0	0	0	0	0	0	0	1	1	2.2	NA	NA	2.142857143	NA	NA
5902	28	0.491658917	0.911131162	13.92970568	0.649907236	0	0	0	0	0	0	0	0	1	1	0	0	0	0	0	0	0	0	0	0	0	1	1	1.8	NA	NA	NA	NA	NA
5908	45	0.387063647	0.800579778	14.66732731	0.372232529	0	0	0	0	0	0	0	0	0	0	0	0	0	0	0	0	0	0	0	0	0	1	3	2	1.4	1	1.142857143	1.857142857	2
5913	29	0.637923447	-0.484366897	15.59819468	0.249273346	0	0	0	1	0	0	0	0	0	0	0	0	0	0	0	0	0	0	0	0	0	1	1	1.4	NA	NA	NA	NA	NA
5927	45	0.442881414	0.836869729	16.80675366	0.514703154	0	0	0	0	0	0	0	0	0	0	0	0	0	0	0	0	0	0	0	0	0	1	3	2.4	NA	NA	2.428571429	NA	NA
5936	56	0.487333126	0.636631468	15.47791882	0.394573284	0	0	0	0	0	0	0	0	1	1	0	0	0	0	0	0	0	0	0	0	0	1	3	0.6	NA	NA	1.285714286	NA	NA
5938	50	-0.048672319	0.272214471	21.57736945	0.43368893	0	0	0	0	0	0	0	0	0	0	0	0	0	0	0	0	0	0	0	0	0	1	2	1.4	NA	NA	1	NA	NA
5940	89	-0.223473885	0.959997608	17.11410378	0.568274583	0	0	0	0	0	0	0	0	0	0	0	0	0	0	0	0	0	0	0	0	0	1	1	0.6	0.6	0.8	4	1.285714286	1.571428571
5941	89	0.346661332	0.32105889	13.24244817	0.242130489	0	0	0	0	0	0	0	0	0	0	0	0	0	0	0	0	0	0	0	0	0	1	1	2	NA	NA	NA	NA	NA
5951	121	0.622232737	0.813003776	12.69083317	0.562152134	0	0	0	0	0	0	0	0	0	0	0	0	0	0	0	0	0	0	0	0	0	1	1	0.8	NA	NA	2	NA	NA
5952	687	0.515179859	0.776217371	14.86781024	0.524613482	0	0	0	0	0	0	0	0	0	0	0	0	0	0	0	0	0	0	0	0	0	1	2	1.8	NA	1.4	2.142857143	NA	1.428571429
5953	50	0.481082622	0.261676841	14.22780489	0.34808287	0	0	0	0	0	0	0	0	0	0	0	0	0	0	0	0	0	0	0	0	0	1	2	2.8	2.2	2.2	2.714285714	2.285714286	2.428571429
5957	27	0.970508523	1	15.96934909	1	0	0	0	0	0	0	0	0	0	1	0	0	0	0	0	0	0	0	0	0	0	1	3	2	NA	NA	NA	NA	NA
5970	16	0.675829611	0.146578652	13.81673924	0.37818491	0	0	0	0	0	0	0	0	0	0	0	0	0	0	0	0	0	0	0	0	0	1	3	0.6	0.2	0.4	1.714285714	4	1.571428571
5974	108	0.15539539	0.362622911	14.09043417	0.454097093	1	0	0	0	0	0	0	0	0	0	0	0	0	0	0	0	0	0	0	0	0	1	3	1	0.2	0.6	1.428571429	2.142857143	0.857142857
5997	41	0.152895677	0.062869542	14.45764679	0.337554113	0	0	1	0	0	0	0	0	0	1	0	0	0	0	0	0	0	0	0	0	0	1	3	1.2	NA	NA	1.857142857	NA	NA
6028	44	0.225035496	0.300344114	17.75323842	0.283797155	0	0	0	0	0	0	0	0	0	0	0	0	0	0	0	0	0	0	0	0	0	1	2	1.2	NA	NA	NA	NA	NA
6036	51	0.316119376	0.47194118	14.76680257	0.387043908	0	0	0	1	0	0	0	0	0	0	0	0	0	0	0	0	0	0	0	0	0	1	2	1.2	NA	NA	2.428571429	NA	NA
6040	22	0.541697097	0.752477637	15.22719658	0.43770872	0	0	0	0	0	0	0	0	0	0	0	0	0	0	0	0	0	0	0	0	0	1	2	1.4	1.8	0.8	1.571428571	1.714285714	2
6058	21	0.622724107	0.380339246	13.49122373	0.267130489	0	0	0	0	0	0	0	0	0	0	0	0	0	0	0	0	0	0	0	0	0	1	1	1.8	NA	NA	2.428571429	NA	NA
6060	318	0.411061653	-0.200357262	19.02416382	0.323252938	0	0	0	0	0	0	0	0	0	0	0	0	0	0	0	0	0	0	0	0	0	1	2	1.4	NA	NA	1.428571429	NA	NA
6080	38	0.701505711	0.9413089	11.82467098	0.450541126	0	0	0	0	0	0	0	0	0	1	0	0	0	0	0	0	0	0	0	0	0	1	1	1.6	NA	NA	2.285714286	NA	NA
6087	56	0.899233356	0.756855309	23.56853893	0.570439085	0	0	0	0	0	0	0	0	0	0	0	0	0	0	0	0	0	0	0	0	0	2	1	2	NA	0.6	NA	NA	2
6093	17	0.279523663	0.959241029	15.8899955	0.467470625	0	0	0	0	0	0	0	0	0	0	0	0	0	0	0	0	0	0	0	0	0	1	2	1.4	NA	NA	1.571428571	NA	NA
6094	25	0.421078888	0.931312706	17.57828892	0.301762523	0	0	0	0	0	0	0	0	0	1	0	0	0	0	0	0	0	0	0	0	0	1	2	1.2	NA	NA	1.571428571	NA	NA
6102	49	0.044505992	0.621558461	18.11657769	0.350355597	0	0	0	0	0	0	0	0	0	0	0	0	0	0	0	0	0	0	0	0	0	1	1	2.2	0.6	0	1.571428571	NA	NA
6106	15	0.184238838	0.262089955	14.69633075	0.290940012	0	0	0	0	0	1	0	0	0	0	0	0	0	0	0	0	0	0	0	0	0	1	1	1.8	1.8	2.4	0.857142857	0.714285714	1.142857143
6107	15	0.497797376	0.813937743	18.67502989	0.387538652	0	0	0	0	0	0	0	0	0	0	0	0	0	0	0	0	0	0	0	0	0	1	1	1.2	0.8	0.8	NA	0.714285714	0.571428571
6114	16	0.284333928	-0.10476735	16.58726877	0.348423006	0	0	0	0	0	0	0	0	0	0	0	0	0	0	0	0	0	0	0	0	0	1	1	0.8	0.6	0.6	1.714285714	NA	4
6115	18	0.35754524	0.535365884	19.84742861	0.483858998	0	0	0	0	0	0	0	0	0	0	0	0	0	0	0	0	0	0	0	0	0	1	1	0.8	1.8	0.8	0.714285714	4	0.857142857
6116	17	0.263725025	0.410304775	20.21047779	0.406478046	0	0	0	0	0	0	0	0	0	0	0	0	0	0	0	0	0	0	0	0	0	1	3	1.6	0.8	0.6	2.142857143	2	NA
6120	390	0.44240811	0.739177738	12.09500931	0.513002474	0	0	0	0	0	0	1	0	0	0	0	0	0	0	0	0	0	0	0	0	0	1	1	1.4	1.6	1.8	2.285714286	2.571428571	2.571428571
6122	59	0.242384097	0.796841648	22.41787992	0.433920841	0	0	0	0	0	0	0	0	0	0	0	0	0	0	0	0	0	0	0	0	0	1	3	2	1.4	NA	0.285714286	0.285714286	NA
6128	56	0.175926445	0.715803628	19.50510206	0.331369821	0	0	0	0	0	0	0	0	0	0	0	0	0	0	0	0	0	0	0	0	0	1	2	1.4	NA	NA	1.714285714	NA	NA
6136	52	0.479607217	-0.097055656	16.2563784	0.479375387	0	0	0	0	0	0	0	0	0	0	0	0	0	0	0	0	0	0	0	0	0	1	2	1	1	0.8	2	1.857142857	1.857142857
6139	206	0.341563029	0.817655259	15.89895962	0.474505257	0	0	0	0	0	0	0	0	0	0	0	0	0	0	0	0	0	0	0	0	0	1	3	0.4	0.8	1.4	1.857142857	NA	1.428571429
6146	44	-0.02576055	0.802390201	19.7756548	0.571521336	0	0	0	0	0	0	0	0	0	0	0	0	0	0	0	0	0	0	0	0	0	1	2	2	0.6	1.4	0.857142857	1	1.142857143
6152	45	0.518288137	0.316284855	12.5726872	0.445825603	0	0	0	0	0	0	0	0	0	0	0	0	0	0	0	0	0	0	0	0	0	1	3	1	1	0.8	2.571428571	2.428571429	2.857142857
6155	45	0.486060909	0.936583031	14.52158541	0.435157699	0	0	0	0	0	0	0	0	0	0	0	0	0	0	0	0	0	0	0	0	0	1	3	1.2	0.6	0.4	2.142857143	2.571428571	2.714285714
6156	154	0.258712719	0.930298216	17.14450972	0.467084106	0	0	0	0	0	0	0	0	0	0	0	0	0	0	0	0	0	0	0	0	0	1	2	1.6	2	NA	0.285714286	0.285714286	NA
6160	156	-0.211420923	0.295775825	15.27279878	0.399443414	0	0	0	0	0	0	0	0	0	0	0	0	0	0	0	0	0	0	0	0	0	1	2	1	1.4	1	2.428571429	2.142857143	2.285714286
6161	848	-0.16008638	0.665047945	19.49071804	0.401716141	0	0	0	0	0	0	0	0	0	0	0	0	0	0	0	0	0	0	0	0	0	1	1	1.8	1.8	0.6	1.285714286	1.428571429	NA
6167	146	0.594048977	0.166571167	15.8407916	0.393491033	1	0	0	0	0	0	0	0	0	0	0	0	0	0	0	0	0	0	0	0	0	1	3	0.4	NA	0.2	NA	NA	1.857142857
6168	147	0.457645154	0.987447479	17.54860914	0.312322202	0	0	0	0	0	0	1	0	0	0	0	0	0	0	0	0	0	0	0	0	0	1	1	1.4	1	0.4	1.714285714	1.285714286	NA
6169	147	0.605754466	0.631947844	18.89479471	0.454947434	0	0	0	0	0	0	0	0	0	0	0	0	0	1	0	1	0	0	1	0	0	1	3	2.8	1.4	1.8	2.285714286	1.857142857	2.857142857
6173	145	0.773961934	0.898976508	15.98488525	0.448995053	0	0	0	0	0	0	0	0	0	0	0	0	0	0	0	0	0	0	0	0	0	1	1	0.8	0.4	0.2	NA	2.714285714	3.142857143
6176	259	0.619141682	0.044561773	12.93294655	0.313172542	0	0	0	0	0	0	0	0	0	0	0	0	0	0	0	0	0	0	0	0	0	1	2	0.8	0.4	0.4	1.857142857	1.285714286	2
6177	202	0.506115266	0.523475554	14.56078479	0.466001855	0	0	0	0	0	0	0	0	0	0	0	0	0	0	0	0	0	0	0	0	0	1	2	1	0.6	1	2.714285714	2.142857143	2.285714286
6182	254	0.308822566	0.897600911	20.71802613	0.56270872	0	0	0	0	0	0	0	0	0	0	0	0	0	0	0	0	0	0	0	0	0	1	1	0.6	0.6	0.6	1.285714286	NA	1.714285714
6188	245	0.080324186	-0.459828302	14.74526605	0.339919604	0	0	0	0	0	0	0	0	0	0	0	0	0	0	0	0	0	0	0	0	0	1	1	1.4	1.2	1	2	1.571428571	1.428571429
6190	1070	0.467410616	0.323513506	13.93982404	0.461239951	0	0	0	0	0	0	0	0	0	0	0	0	0	0	0	0	0	0	0	0	0	1	2	1	0.6	0.8	1.142857143	1.857142857	1.857142857
6192	242	0.625545405	0.879936276	15.06920906	0.398593074	0	0	0	0	0	0	1	0	0	0	0	0	0	0	0	0	0	0	0	0	0	1	3	1.2	0.2	0.4	1	4	4
6195	239	0.423762808	0.544580731	16.63860443	0.481539889	0	0	0	0	0	0	0	0	0	0	0	0	0	0	0	0	0	0	0	0	0	1	2	0.4	1	1	1.857142857	0.857142857	NA
6199	287	0.306224652	-0.671687083	15.99150927	0.356307978	0	0	0	0	0	0	0	0	0	0	0	0	0	0	0	0	0	0	0	0	0	1	3	1.4	0.8	0.6	2.142857143	2.571428571	2.714285714
6201	393	0.052743664	0.978150063	22.21478595	0.481539889	0	0	0	0	0	0	0	0	0	0	0	0	0	0	0	0	0	0	0	0	0	1	1	3	2.6	2.4	1	1.428571429	1
6205	340	0.581739868	0.606635163	21.51165069	0.380349412	0	0	0	0	0	0	0	0	0	0	0	0	0	0	0	0	0	0	0	0	0	1	1	1.2	1.4	1.4	1.285714286	1.428571429	1.428571429
6206	341	0.747949807	0.877263563	27.87719124	0.707869511	0	0	0	0	0	0	0	0	0	0	0	0	0	0	0	0	0	0	0	0	0	1	1	4	3.8	4	3.714285714	3.857142857	3.857142857
6210	391	0.453502533	0.75667791	12.4654361	0.853896104	0	0	0	0	0	0	1	0	0	1	0	0	0	0	0	0	0	0	0	0	0	2	2	2.4	NA	NA	0.285714286	NA	NA
6219	434	0.42228512	0.630060436	19.36576082	0.387538652	0	0	0	0	0	0	0	0	0	0	0	0	0	0	0	0	0	0	0	0	0	1	1	0.8	0.8	0.6	2.285714286	2.428571429	2.428571429
6224	421	0.494912142	0.404800153	14.04167223	0.401994434	0	0	0	0	0	0	0	0	0	0	0	0	0	0	0	0	0	0	0	0	0	1	1	0.6	1	0.6	2	2	2.285714286
6229	399	0.274646781	0.23971929	14.4311275	0.304205318	0	0	0	0	0	0	1	0	0	0	0	0	0	0	0	0	0	0	0	0	0	1	3	0.8	1	0.8	1	2.571428571	3
6231	396	0.720081686	0.658212094	17.0955487	0.386410019	0	0	0	0	0	0	0	0	0	0	0	0	0	0	0	0	0	0	0	0	0	1	2	0.2	0.6	NA	0.714285714	1.142857143	NA
6233	462	0.380226306	0.889771559	13.92278718	0.412430427	0	0	0	1	0	0	0	0	0	0	0	0	0	0	0	0	0	0	0	0	0	1	2	1	0.6	1	1.428571429	1.428571429	1.428571429
6234	386	0.431760672	0.375745069	19.10525003	0.406586271	0	0	0	0	0	0	0	0	0	0	0	0	0	0	0	0	0	0	0	0	0	1	3	0.2	0	0.2	1.428571429	1.428571429	1.428571429
6236	383	0.855793434	0.776866595	14.43721345	0.681632653	1	0	0	0	0	0	0	0	0	0	0	0	0	0	0	0	0	0	0	0	0	1	3	0.6	0.6	0.6	3	3.285714286	3.428571429
6237	471	0.585217955	0.568353178	13.27025391	0.356307978	0	0	0	0	0	0	0	0	0	0	0	0	0	0	0	0	0	0	0	0	0	1	2	0.6	1	0.4	2	2	2.428571429
6238	470	0.706575143	0.826162218	12.90526664	0.584214595	0	0	0	0	0	0	0	0	0	0	0	1	0	0	0	0	0	0	0	0	0	1	3	2.4	2.4	1.8	2.571428571	2.714285714	NA
6240	468	0.647096338	0.66007724	19.20356185	0.4038188	0	0	0	0	0	0	0	0	0	0	0	0	0	0	0	0	0	0	0	0	0	1	2	2.6	1	0.8	1.571428571	2.285714286	3.142857143
6243	458	-0.075008777	0.653425755	18.79518228	0.42796846	0	0	0	0	0	0	0	0	0	0	0	0	0	0	0	0	0	0	0	0	0	1	1	1.4	1.8	1	0.285714286	1.285714286	0.428571429
6246	447	0.778601958	0.995407547	18.71960725	0.833333333	0	0	0	0	0	0	0	0	0	0	0	1	0	0	0	0	0	0	0	0	0	1	2	1	4	0.8	NA	NA	4
6247	442	-0.041074047	0.944435393	23.06755014	0.391171923	0	0	0	0	0	0	0	0	0	0	0	0	0	0	0	0	0	0	0	0	0	1	3	1.8	1.4	0.6	NA	0.428571429	4
6261	462	0	0.123535821	20.00703871	0.386301793	0	0	0	0	0	0	0	0	0	0	0	0	0	0	0	0	0	0	0	0	0	1	3	1	0.6	0.8	0.428571429	1.857142857	1
6264	560	0.028821311	0.453984892	21.97225099	0.320593692	0	0	0	0	0	0	0	0	0	0	0	0	0	0	0	0	0	0	0	0	0	1	1	2.6	2.6	3.2	2	2	1.714285714
6276	335	-0.060521257	0.126482613	11.68813267	0.605689549	0	0	0	0	0	0	0	0	0	0	0	0	0	0	0	0	0	0	0	0	0	1	1	1	0.8	NA	2.714285714	2.285714286	NA
6277	335	0.517795568	0.923420634	21.00544718	0.424335189	0	0	0	0	0	0	0	0	0	0	0	0	0	0	0	0	0	0	0	0	0	1	2	2	2.4	1.4	1	1.571428571	1.428571429
6278	321	0.72026769	1	16.87499616	0.645578231	0	0	0	0	0	0	0	0	0	0	0	0	0	0	0	0	0	0	0	0	0	1	3	1.6	1.6	1	0.285714286	1.428571429	0.857142857
6283	287	0.666468254	0.026021567	13.19006014	0.423252938	0	0	0	0	0	0	0	0	0	0	0	0	0	0	0	0	0	0	0	0	0	1	3	1.4	0.8	0.2	2.714285714	2.857142857	3.142857143
6285	334	-0.115544333	0.712218953	15.81148331	0.406478046	0	0	0	0	0	0	0	0	0	0	0	0	0	0	0	0	0	0	0	0	0	1	1	1.6	1.4	1.4	1.571428571	2.428571429	2.142857143
6286	331	-0.207053838	0.766514922	11.99374115	0.724304267	0	0	0	0	0	0	0	0	0	0	0	0	0	0	0	0	0	0	0	0	0	1	2	1.8	1	2	0.857142857	1.714285714	2.142857143
6288	306	0.379793991	0.887527418	16.8699667	0.751020408	0	0	0	0	0	0	0	0	0	0	0	0	0	0	0	0	0	0	0	0	0	1	1	1.4	0.8	1	1.857142857	3	2
6289	341	0.395007354	0.718360384	15.17468652	0.412430427	0	0	0	0	0	0	0	0	0	0	0	0	0	0	0	0	0	0	0	0	0	1	2	0.6	0.4	0.6	2.571428571	4	NA
6292	336	0.399498391	0.210877789	13.01677527	0.363729128	0	0	0	0	0	0	0	0	0	0	0	0	0	0	0	0	0	0	0	0	0	1	3	1.2	0.6	0.6	2.142857143	3.285714286	3.142857143
6294	320	0.24839589	0.888877743	14.81505143	0.364811379	0	0	0	0	0	0	0	0	0	0	0	0	0	0	0	0	0	0	0	0	0	1	2	1	1	0.6	0.857142857	1.428571429	1.428571429
6297	360	0.046721464	0.830101021	21.41437016	0.524056895	0	0	0	0	0	0	0	0	0	0	0	0	0	0	0	0	0	0	0	0	0	1	3	2.8	1.2	1.2	1.142857143	2.428571429	1.714285714
6298	300	0.53429913	0.329995099	13.61203383	0.298252938	0	0	0	0	0	0	0	0	0	0	0	0	0	0	0	0	0	0	0	0	0	1	1	2	2	2.2	NA	2.142857143	2.857142857
6299	316	0.505532239	0.616115107	15.92998052	0.514935065	0	0	0	1	0	0	0	0	0	0	0	0	0	0	0	0	0	0	0	0	0	1	3	2.2	0.8	0.2	1.714285714	2.571428571	3.142857143
6305	300	0.741619078	0.769480892	12.85147582	0.670315399	0	0	0	0	0	0	0	0	0	1	0	0	0	0	0	0	0	0	0	0	0	1	1	2	NA	NA	NA	NA	NA
6311	261	0.321244913	0.840414202	12.5411303	0.566341991	0	0	0	0	0	0	0	0	0	0	0	0	0	0	0	0	0	0	0	0	0	1	2	1.4	NA	NA	1.428571429	NA	NA
6312	257	0.488124601	0.566862947	12.80755226	0.451777984	0	0	0	0	0	0	0	0	0	0	0	0	0	0	0	0	0	0	0	0	0	1	3	0.6	NA	NA	1.571428571	NA	NA
6314	252	0.394542556	0.453145987	20.21350998	0.489579468	0	0	0	0	0	0	0	0	0	0	0	0	0	0	0	0	0	0	0	0	0	1	1	2	3	1.4	2.428571429	3	2.428571429
6317	294	0.645764789	0.842188332	16.26074922	0.341001855	0	0	0	0	0	0	0	0	0	0	0	0	0	0	0	0	0	0	0	0	0	1	3	1.2	1.2	1.2	2.285714286	2.571428571	1.714285714
6319	14	0.298825196	-0.597204791	14.38193558	0.319511441	0	0	0	0	0	0	1	0	0	0	0	0	0	0	0	0	0	0	0	0	0	1	1	2.2	1.8	2.4	2	1.857142857	2
6336	337	0.291846108	0.681833057	18.02278791	0.380071119	0	0	0	0	1	0	0	0	0	1	0	0	0	0	0	0	0	0	0	0	0	1	2	1.4	NA	NA	1.571428571	NA	NA
6340	309	0.593981122	0.958304277	15.25598678	0.434616574	0	0	0	0	0	0	0	0	0	0	0	0	0	0	0	0	0	0	0	0	0	1	3	0.4	0	0.4	2.571428571	3.142857143	4
6341	329	-0.22491951	0.087335066	18.62909153	0.340615337	0	0	0	0	0	0	0	0	0	0	0	0	0	0	0	0	0	0	0	0	0	1	1	1	0.8	0.6	2	2.714285714	3
6346	294	0.571758662	0.860426395	17.25656513	0.617099567	0	0	0	0	0	0	1	0	0	0	0	0	0	0	0	0	0	0	0	0	0	1	1	1.8	2	1	2	1.714285714	3
6351	262	0.516757963	0.864445321	14.84497904	0.457498454	0	0	0	0	0	0	0	0	0	0	0	0	0	0	0	0	0	0	0	0	0	1	1	1.6	0.8	1.4	1.142857143	1.571428571	0.714285714
6357	248	0.65946646	0.628750338	13.7835038	0.411580087	0	0	0	0	0	0	0	0	0	1	0	0	0	0	0	0	0	0	0	0	0	2	2	1.2	NA	NA	2.714285714	NA	NA
6371	240	0.080727294	0.800514415	18.1312236	0.400865801	0	0	0	0	0	0	0	0	0	1	0	0	0	0	0	0	0	0	0	0	0	1	1	1	NA	NA	3.285714286	NA	NA
6378	191	0.733907096	-0.481481481	10.57108244	0.671938776	0	0	0	0	0	0	0	0	0	1	0	0	0	0	0	0	0	0	0	0	0	1	3	2	NA	NA	2	NA	NA
6384	147	0.577786173	0.933541433	15.47045854	0.536734694	0	0	0	0	0	0	0	1	0	1	0	0	0	0	0	0	0	0	0	0	0	1	2	1.4	NA	NA	1.428571429	NA	NA
6394	94	0.516607709	0.784100994	16.92412253	0.267130489	0	0	1	0	0	0	0	0	0	0	0	0	0	0	0	0	0	0	0	0	0	1	1	2	1.4	2	0.857142857	2	1
6405	21	0.757153792	0.948792165	17.65095816	0.450695733	0	0	0	0	0	0	0	0	0	0	0	0	0	0	0	0	0	0	0	0	0	1	1	1.2	1.2	0.8	2.285714286	2	2.285714286
6408	57	0.630725067	0.535130609	17.09040815	0.417532468	0	0	0	0	0	0	0	0	0	0	0	0	0	0	0	0	0	0	0	0	0	1	2	1.6	0.6	0.6	1.857142857	2.428571429	NA
6414	21	0.218196512	0.410869227	20.3829309	0.439038343	0	0	0	0	0	0	0	0	0	0	0	0	0	0	0	0	0	0	0	0	0	2	2	2.2	1.8	2.4	0.428571429	0.714285714	0.857142857
6415	13	0.741653347	1	18.13978362	0.837585034	0	0	0	0	0	0	1	0	0	0	0	0	0	0	0	0	0	0	0	0	0	1	3	1.8	NA	NA	2.714285714	NA	NA
6418	37	-0.169498525	0.677423123	18.72588561	0.400525665	0	0	0	0	0	0	1	0	0	0	0	0	0	0	0	0	0	0	0	0	0	1	2	1	1.2	0.4	1.571428571	NA	1.714285714
6439	37	0.438178332	0.812600135	14.91158942	0.436239951	0	0	0	0	0	0	1	0	0	1	0	0	0	0	0	0	0	0	0	0	0	1	3	0.8	NA	NA	0.714285714	NA	NA
6440	34	0.636726771	-0.305502372	14.11699543	0.328014842	0	0	0	0	0	0	0	0	0	0	0	0	0	0	0	0	0	0	0	0	0	1	1	0.6	NA	NA	1.857142857	NA	NA
6445	56	0.080523533	0.951879916	25.08831698	0.833333333	0	0	0	0	0	0	1	0	0	0	0	0	0	0	0	0	0	0	0	0	0	2	1	0	NA	NA	NA	NA	NA
6464	150	-0.096611459	0.986668998	22.96553016	0.616666667	0	0	0	0	0	0	0	0	0	0	0	0	0	0	0	0	0	0	0	0	0	1	2	2.2	1.8	1.4	0.428571429	1.285714286	1
6468	26	-0.109168993	0.627858227	13.52641761	0.358858998	0	0	0	0	0	0	0	0	0	0	0	0	0	0	0	0	0	0	0	0	0	1	1	1	1.2	1.4	2.428571429	2	1.714285714
6490	65	0.571159082	0.706555458	12.44228936	0.376716141	0	0	0	0	0	0	0	0	0	0	0	0	0	0	0	0	0	0	0	0	0	1	3	0.8	NA	NA	2	NA	NA
6492	51	0.726108198	0.320256308	11.83556555	0.719387755	0	0	0	1	0	0	0	0	0	1	0	0	0	0	0	0	0	0	0	0	0	1	2	2.4	NA	NA	2.285714286	NA	NA
6497	58	0.537382813	0.02167875	20.3450892	0.381756339	0	0	0	1	0	0	0	0	0	0	0	0	0	0	0	0	0	0	0	0	0	1	1	1.6	NA	NA	2.285714286	NA	NA
6498	57	0.277532106	0.779030514	16.46962134	0.577736549	0	0	0	0	0	0	0	0	0	1	0	0	0	0	0	0	0	0	0	0	0	1	3	1.2	NA	NA	0.428571429	NA	NA
6504	19	0.801215496	0.994865696	20.14527095	0.779761905	0	0	0	0	0	0	0	0	0	1	0	0	0	0	0	0	0	0	0	0	0	1	1	3.2	NA	NA	NA	NA	NA
6517	39	0.798511535	0.278859021	14.64253779	0.516929499	0	0	0	0	0	0	0	0	0	1	0	0	0	0	0	0	0	0	0	0	0	1	2	1.8	NA	NA	NA	NA	NA
6541	26	0.616496985	0.311908962	12.31778614	0.521505875	0	0	0	0	0	0	0	0	0	0	0	0	0	0	0	0	0	0	0	0	0	1	3	0.6	0.4	0.4	1	1.285714286	1.571428571
6552	40	0.291821317	-0.087053023	14.5317165	0.231416203	0	0	0	0	0	0	0	0	1	0	0	0	0	0	0	0	0	0	0	0	0	1	2	1.8	NA	NA	NA	NA	NA
6553	38	0.531088764	0.286885164	12.08067397	0.358858998	0	0	0	0	0	0	0	0	0	1	0	0	0	0	0	0	0	0	0	0	0	1	2	1	1	1.2	2.428571429	2	2.285714286
6557	33	0.656707355	0.348290515	14.65105906	0.280395795	0	0	0	0	0	0	0	0	1	1	0	0	0	0	0	0	0	0	0	0	0	1	3	1.4	NA	NA	NA	NA	NA
6575	75	0.211036445	0.625512759	14.33602051	0.361069882	0	0	0	1	0	0	1	0	0	1	0	0	0	0	0	0	0	0	0	0	0	1	1	1.2	NA	NA	1.428571429	NA	NA
6599	40	0.77981695	0.975791297	13.25626851	0.432452072	0	0	0	1	0	0	0	0	0	1	0	0	0	0	0	0	0	0	0	0	0	1	2	0.4	NA	NA	4	NA	NA
6600	37	-0.184764693	0.799868635	23.95274616	0.438404453	0	0	0	0	0	0	0	0	0	0	0	0	0	0	0	0	0	0	0	0	0	1	3	2.2	1.2	0.2	0.714285714	1.285714286	4
6604	53	0.274261059	0.779011787	15.92643981	0.479375387	0	0	0	0	0	0	0	1	0	0	0	0	0	0	0	0	0	0	0	0	0	1	2	0.6	NA	NA	4	NA	NA
6624	12	0.420147153	0.523148221	12.48431912	0.519171305	0	0	0	0	0	0	0	1	1	0	0	0	0	0	0	0	0	0	0	0	0	1	1	1.6	NA	NA	NA	NA	NA
6638	184	0.055956592	0.278964078	17.72981168	0.395655535	0	0	0	0	0	0	0	0	0	0	0	0	0	0	0	0	0	0	0	0	0	1	2	0.8	1.4	1.2	2	1.571428571	1.428571429
6658	50	0.173998313	0.382515297	16.97151146	0.363729128	0	0	0	0	0	0	0	0	0	0	0	0	0	0	0	0	0	0	0	0	0	1	1	1.2	1.4	2.2	2.142857143	1.857142857	1.714285714
6661	13	0.607245727	0.92046074	16.99320697	0.479808287	0	0	0	0	0	0	0	0	0	1	0	0	0	0	0	0	0	0	0	0	0	1	1	2.8	NA	2.6	2.857142857	NA	2.428571429
6679	18	0.562490829	-0.140035854	13.56604668	0.627380952	0	0	0	0	0	0	1	1	1	1	0	0	0	0	0	0	0	0	0	0	0	1	2	1.4	NA	NA	1.428571429	NA	NA
6681	19	0.448680064	-0.198496506	15.07060853	0.335049474	0	0	0	0	0	0	0	1	0	1	0	0	0	0	0	0	0	0	0	0	0	1	3	0.6	NA	NA	NA	NA	NA
6689	58	0.235232803	0.806556106	17.49236264	0.357776747	0	0	0	0	0	0	0	0	0	0	0	0	0	0	0	0	0	0	0	0	0	1	1	1.6	1.4	1	1.714285714	1.571428571	4
6757	32	0.585916805	0.687829561	17.85711049	0.628200371	0	0	0	0	0	0	0	0	0	1	0	0	0	0	0	0	0	0	0	0	0	1	2	2	NA	NA	1.285714286	NA	NA
6765	32	-0.145970075	-0.268068708	17.61966577	0.389703154	0	0	0	1	0	0	0	0	0	0	0	0	0	0	0	0	0	0	0	0	0	1	3	1.6	1.4	NA	2.142857143	2.857142857	NA
6801	41	0.186665753	0.695982808	19.85460434	0.543614719	0	0	1	0	0	0	0	0	0	0	0	0	0	0	0	0	0	0	0	0	0	1	1	2.4	NA	NA	1.142857143	NA	NA
6806	17	0.673787631	0.875116394	16.9746213	0.308797155	0	0	0	0	0	0	0	0	0	1	0	0	0	0	0	0	0	0	0	0	0	1	2	1	1	NA	4	0.714285714	NA
6824	32	0.778924564	0.225263745	13.85267987	0.392254174	0	0	0	0	0	0	0	0	0	0	0	0	0	0	0	0	0	0	0	0	0	1	3	1.2	0.8	0.6	1.714285714	NA	2.142857143
6828	66	0.680119458	0.604614467	14.7341023	0.358858998	0	0	0	0	0	0	0	0	0	0	0	0	0	0	0	0	0	0	0	0	0	1	1	1.6	1.6	1.8	2.571428571	2.142857143	2
6832	121	0.428066843	0.925798396	17.10267595	0.327736549	0	0	0	0	0	0	0	0	0	0	0	0	0	0	0	0	0	0	0	0	0	1	2	0.8	1.4	1.6	2.571428571	2.142857143	2.285714286
6842	11	0.244322613	0.621000311	14.02464679	0.386069882	0	0	0	0	0	0	0	1	0	0	0	0	0	0	0	0	0	0	0	0	0	1	2	0.8	NA	NA	NA	NA	NA
6845	38	-0.027281682	0.238741922	17.75358767	0.465151515	0	0	0	0	0	0	0	0	0	1	0	0	0	0	0	0	0	1	0	0	0	1	3	3	NA	2.4	2.428571429	NA	NA
6853	18	-0.026469758	0.98707353	30.26247378	0.717099567	0	0	0	1	0	0	0	0	0	0	0	0	0	0	0	0	0	0	0	0	0	1	1	3.2	2.8	2.4	0.571428571	0.857142857	1.428571429
6857	43	0.676880197	0.621396868	15.93924512	0.894557823	0	0	0	0	0	0	0	1	0	0	0	0	0	0	0	0	0	0	0	0	0	1	3	0	NA	NA	4	NA	NA
6861	42	0.4949783	0.145593844	12.96917859	0.480689549	0	0	0	0	0	0	1	0	0	0	0	0	0	0	0	0	0	0	0	0	0	1	1	1.6	2.2	NA	1.285714286	1	NA
6863	32	0.695533001	0.363817556	19.06788144	0.426499691	0	0	0	0	0	0	0	0	0	0	0	0	0	0	0	0	0	0	0	0	0	1	2	1	0.8	0.2	1.857142857	2.142857143	4
6869	31	0.901087767	0.755713781	14.66955989	0.413744589	0	0	0	0	0	0	0	0	0	0	0	0	0	0	0	0	0	0	0	0	0	1	1	1.4	0.6	0.4	2.857142857	2.714285714	2.428571429
6872	46	0.082578402	0.829280792	15.69031506	0.489811379	0	0	0	0	0	0	0	0	0	1	0	0	0	0	0	0	0	0	0	0	0	1	2	1.4	NA	1.4	2	NA	2
6875	20	0.736777248	0.672896463	16.30060833	0.500525665	0	0	0	0	0	0	0	0	0	0	0	0	0	0	0	0	0	0	0	0	0	1	3	0.4	0.4	0.2	1.428571429	3.142857143	2.714285714
6892	36	0.457695094	0.951986378	12.09006867	0.522820037	0	0	0	0	0	0	0	0	0	0	0	0	0	0	0	0	0	0	1	0	0	1	3	1.8	1.4	0.8	1.571428571	1.142857143	1.428571429
6904	30	0.688670534	0.766222721	19.5342702	0.482854051	0	0	0	0	0	0	0	0	0	0	0	0	0	0	0	0	0	0	0	0	0	1	2	0.6	0.8	NA	2	2.285714286	NA
6912	30	0.190567638	0.981798661	21.04945447	0.498546691	0	0	0	0	0	0	1	0	0	0	0	0	0	0	0	0	0	0	0	0	0	1	1	2.8	2.6	2.8	1	0.714285714	1.142857143
6921	43	0.215043349	0.822206602	13.36749805	0.586131725	0	0	0	0	0	0	0	0	0	0	0	1	0	0	0	0	0	0	0	0	0	1	3	1.4	1.2	0.4	2.857142857	3	3.571428571
6923	14	0.495452461	0.462324085	14.54517475	0.364811379	0	0	0	0	0	0	0	0	0	0	0	0	0	0	0	0	0	0	0	0	0	1	3	0.6	0.6	0.6	1.857142857	2.142857143	2.285714286
6924	9	0.66785316	0.421065316	11.70915138	0.512384045	0	0	0	1	0	0	0	0	1	0	0	0	0	0	0	0	0	0	0	0	0	1	2	1	NA	NA	2.142857143	NA	NA
6948	23	0.550125762	0.957772864	11.80175398	0.527690167	0	0	0	0	0	0	0	0	0	0	0	0	0	0	0	0	0	0	0	0	0	1	1	1.6	NA	NA	2.285714286	NA	NA
6950	56	0.479328584	0.820545137	18.79225759	0.560544218	0	0	0	0	0	0	0	0	0	0	0	0	0	0	0	0	0	0	0	0	0	1	1	1.8	2	3	1.571428571	1.285714286	1.285714286
6965	46	0.71306604	0.674157829	12.38643201	0.881261596	0	0	0	1	0	0	0	1	0	0	0	0	0	0	0	0	0	0	0	0	0	1	2	1.8	NA	NA	NA	NA	NA
6973	20	0.747201861	0.886264713	14.82575784	0.627025356	0	0	0	0	0	0	0	0	0	0	0	0	0	0	0	0	0	0	0	0	0	1	1	2.2	3	3.4	2	1.285714286	1.714285714
6979	58	0.562971667	0.720783542	14.83166655	0.327736549	0	0	0	0	0	0	0	1	0	0	0	0	0	0	0	0	0	0	0	0	0	1	1	0.6	NA	NA	2	NA	NA
6983	57	0.220457639	0.917900109	13.8829385	0.36589363	0	0	0	1	0	0	0	0	0	0	0	0	0	0	0	0	0	0	0	0	0	1	3	2.6	1.6	0.8	2.142857143	2.428571429	3.714285714
6984	58	0.133666709	0.221189131	18.06185363	0.407560297	0	0	0	0	0	0	0	0	0	0	0	0	0	0	0	0	0	0	0	0	0	1	2	1	0.8	0.4	2.428571429	2.285714286	2.142857143
6991	35	0.483454975	0.779193425	15.68826321	0.523484848	0	0	0	0	0	0	0	0	0	1	0	0	0	0	0	0	0	0	0	0	0	1	3	1.8	NA	NA	1.571428571	NA	NA
6994	25	-0.03082056	0.865320087	18.49604589	0.477210884	0	0	0	0	0	1	0	0	0	0	0	0	0	0	0	0	0	0	0	0	0	1	2	3	NA	NA	1.857142857	NA	NA
7004	168	0.842565005	0.871383974	15.02169761	0.37076376	0	0	0	1	0	0	0	0	0	0	0	0	0	0	0	0	0	0	0	0	0	1	1	0.8	0.4	0.4	1.428571429	1.571428571	1.285714286
7008	16	0.47444109	0.419055534	15.72908689	0.48749227	0	0	0	0	0	0	0	0	0	0	0	0	0	0	0	0	0	0	0	0	0	1	3	1.4	1.4	0.2	1.142857143	2	3.142857143
7011	110	0.338657204	0.760691803	22.68105754	0.554591837	0	0	0	0	0	0	0	0	0	0	0	0	0	0	0	0	0	0	0	0	0	1	3	0.6	0.2	0.2	1.571428571	3.714285714	3.571428571
7013	105	0.292724854	0.825297293	18.5834241	0.337322202	0	0	0	0	0	0	0	0	0	1	0	0	0	0	0	0	0	0	0	0	0	1	2	1.2	NA	NA	0.714285714	NA	NA
7016	91	0.13820603	0.704903748	13.97173559	0.499134199	0	0	0	0	0	0	0	0	0	0	0	0	0	0	0	0	0	0	0	0	0	1	1	1.4	1.4	1.2	2.285714286	2.857142857	NA
7020	68	0.64273055	0.83706803	16.20685235	0.504267161	0	0	0	0	0	0	0	0	0	0	0	0	0	0	0	0	0	0	0	0	0	1	2	0.6	0.2	0.2	3.714285714	3.714285714	3.571428571
7035	36	0.233673822	0.522971888	16.9442793	0.309029066	0	0	0	0	0	0	0	0	0	1	0	0	0	0	0	0	0	0	0	0	0	1	1	2.2	NA	NA	2.571428571	NA	NA
7039	31	0.583273418	0.40617657	16.06168359	0.386518244	0	0	0	0	0	0	1	0	0	0	0	0	0	0	0	0	0	0	0	0	0	1	2	2	NA	NA	2.714285714	NA	NA
7045	32	-0.25809406	0.745369517	20.76198349	0.426654298	0	0	0	0	0	0	0	0	0	1	0	0	0	0	0	0	0	0	0	0	0	1	2	4	NA	NA	1	NA	NA
7054	42	0.713438585	0.854866984	13.89313708	0.483858998	0	0	0	0	0	0	0	1	0	0	0	0	0	0	0	0	0	0	0	0	0	1	1	0.8	NA	NA	2.571428571	NA	NA
7060	28	0.097840609	0.988982988	18.45905581	0.453710575	0	0	0	0	0	0	1	0	0	0	0	0	0	0	0	0	0	0	0	0	0	1	3	2.8	0.6	0.8	1.285714286	2.428571429	3.142857143
7068	39	0.530139104	0.829815237	17.15987683	0.401994434	0	0	0	1	0	0	1	0	0	0	0	0	0	0	0	0	0	0	0	0	0	1	2	1.6	NA	NA	1.714285714	NA	NA
7069	35	0.529684182	0.707083765	10.56830856	0.547016079	0	0	0	0	0	0	0	0	0	1	0	0	0	0	0	0	0	0	0	0	0	1	3	1.8	NA	NA	2	NA	NA
7070	7	0.444692581	-0.373813662	18.23856014	0.441001855	0	0	0	1	0	0	0	0	0	0	0	0	0	1	0	0	0	0	0	0	0	1	3	2.2	NA	NA	2.428571429	NA	NA
7090	22	0.18306142	0.716297919	19.26141031	0.461131725	0	0	0	1	0	0	0	0	0	0	0	0	0	0	0	0	0	0	0	0	0	1	2	1.4	1.6	1	1.285714286	1.857142857	1.714285714
7129	51	-0.270132344	0.902799368	18.80426563	0.43283859	0	0	0	0	0	0	0	0	0	0	0	0	0	0	0	0	0	0	0	0	0	1	2	0.6	0.8	0.6	1.714285714	2	2.285714286
7132	59	0.354330008	0.019027822	19.41557802	0.42541744	0	0	0	0	0	0	1	0	0	0	0	0	0	0	0	0	0	0	0	0	0	1	1	1.8	1	1	1.714285714	2.428571429	1.857142857
7135	58	0.413736597	0.97123987	12.3592566	0.612322202	0	0	0	1	0	0	0	0	0	0	0	0	0	0	0	0	0	0	0	0	0	1	3	1.2	1.6	1.8	1.285714286	1.142857143	1.857142857
7141	82	0.423693749	0.660425839	15.89043522	0.489811379	0	0	0	0	0	0	0	0	0	0	0	0	0	0	0	0	0	0	0	0	0	1	2	0.8	NA	NA	1.428571429	NA	NA
7152	37	0.666167482	0.808254961	16.0982908	0.374165121	0	0	0	0	0	0	0	0	0	0	0	0	0	0	0	0	0	0	0	0	0	1	3	1.6	0	0.4	1.714285714	4	2.428571429
7163	69	0.8191472	0.899658139	14.98178866	0.492980829	0	0	0	0	0	0	0	0	0	0	0	0	0	0	0	0	0	0	0	0	0	1	2	2.2	2.2	2.2	1.571428571	1.857142857	1.857142857
7167	1221	0.478913143	0.927924053	16.79230119	0.466001855	0	0	0	0	0	0	0	0	0	0	0	0	0	0	0	0	0	0	0	0	0	1	1	1.4	2.4	2.2	1	2.142857143	2.142857143
7168	58	0.761049419	0.989234176	15.85275535	0.839285714	0	0	0	0	0	0	0	1	0	0	0	0	0	0	0	0	0	0	0	0	0	1	3	2.2	NA	NA	NA	NA	NA
7179	35	0.568749412	0.895781276	13.45932511	0.518336425	0	0	1	0	0	0	1	0	0	0	0	0	0	0	0	0	0	0	0	0	0	1	1	1.2	0.8	1	2.571428571	2.857142857	3.285714286
7180	32	0.511598863	0.654394347	18.34126335	0.3610235	0	0	0	0	0	0	0	0	0	0	0	0	0	0	0	0	0	0	0	0	0	1	3	0.6	0.2	0.2	1.428571429	2.857142857	2.285714286
7186	785	0.972701448	0.75786849	24.07746481	0.388852814	0	0	0	0	0	0	0	0	0	0	0	0	0	0	0	0	0	0	0	0	0	1	3	2.6	NA	NA	NA	NA	NA
7187	61	0.407954312	0.836696643	17.76590294	0.484941249	0	0	0	0	0	0	0	0	0	0	0	0	0	0	0	0	0	0	0	0	0	1	2	2	1.4	1.4	1.857142857	1.857142857	1.857142857
7188	59	-0.024368005	0.762349503	17.3473426	0.486641929	0	0	0	0	0	0	0	0	0	0	0	0	0	0	0	0	0	0	0	0	0	1	2	2.2	2	1.4	1.857142857	1.714285714	1.714285714
7190	852	-0.232915674	0.746243415	18.58367316	0.355457638	0	0	0	0	0	0	0	0	0	0	0	0	0	0	0	0	0	0	0	0	0	1	2	1.6	2.6	1.6	1.428571429	1.714285714	2
7197	199	-0.269875674	-0.140055619	18.47169788	0.407560297	0	0	0	0	0	0	1	0	0	0	0	0	0	0	0	0	0	0	0	0	0	1	1	1.4	1.8	1	2.285714286	2.714285714	2.285714286
7198	59	0.201242555	0.143516645	14.26389746	0.417532468	0	0	0	1	0	0	0	0	0	0	0	0	0	0	0	0	0	0	0	0	0	1	1	2.2	1.6	1.4	2.428571429	2.571428571	2.571428571
7200	27	0.517610794	0.424408099	18.7228353	0.407946815	0	0	0	1	0	0	0	0	0	0	0	0	0	0	0	0	0	0	0	0	0	1	2	0.8	0.8	0.8	1.142857143	1.285714286	1.285714286
7202	80	-0.181576841	0.063134039	19.16439434	0.338218924	0	0	0	0	0	0	0	0	0	0	0	0	0	0	0	0	0	0	0	0	0	1	2	2	1	1.6	1.142857143	2.428571429	2
7206	31	0.394511032	0.957155491	12.58677675	0.494526902	0	1	0	0	0	0	0	0	0	1	0	0	0	0	0	0	0	0	0	0	0	1	1	1.8	1.6	0	1.428571429	1.428571429	4
7209	18	-0.252382526	0.137063727	15.53516747	0.305009276	0	0	0	0	0	0	0	0	0	0	0	0	0	0	0	0	0	0	0	0	0	1	2	1	1.8	1	1.571428571	1.428571429	2.142857143
7210	36	0.662490901	0.029625544	14.84961057	0.188327149	0	0	0	0	0	0	0	0	0	0	0	0	0	0	0	0	0	0	0	0	0	1	3	2	NA	NA	NA	NA	NA
7211	26	-0.200026093	0.429242026	19.78950404	0.333967223	0	0	0	0	0	0	0	0	0	0	0	0	0	0	0	0	0	0	0	0	0	1	2	1	NA	NA	1.714285714	NA	NA
7215	26	0.347238376	0.5894944	15.64380765	0.413512678	0	0	0	0	0	0	0	0	0	0	0	0	0	0	0	0	0	0	0	0	0	1	3	2.8	1.8	0	1	0.571428571	3.857142857
7224	20	-0.110480266	0.697639862	13.42650843	0.378834261	0	0	0	0	0	0	0	0	0	0	0	0	0	0	0	0	0	0	0	0	0	1	2	2	1.2	0.8	1	1.857142857	2
7225	20	0.151129478	0.844455865	14.36271257	0.482282004	0	0	0	0	0	0	0	0	0	0	0	0	0	0	0	0	0	0	0	0	0	1	2	1.4	1.4	1.4	1.857142857	1.571428571	2
7226	16	0.463069137	0.75476454	17.11911744	0.425139147	0	0	0	1	0	0	0	0	0	0	0	0	0	0	0	0	0	0	0	0	0	1	1	1.6	1.6	1.6	1.285714286	1.285714286	1
7227	46	0.391854862	0.794232842	17.21149124	0.407946815	0	0	0	0	0	0	0	0	0	1	0	0	0	0	0	0	0	0	1	0	0	1	3	2	NA	1	1.857142857	NA	2.142857143
7228	71	0.50515682	0.799424397	20.84164799	0.574412492	0	0	0	0	0	0	0	0	0	0	0	0	0	0	0	0	0	0	0	0	0	1	3	2	1.4	1.8	1.857142857	1.285714286	1.428571429
7234	52	0.447835739	0.866756072	13.23553678	0.455179344	0	0	0	0	0	0	0	0	0	0	0	0	0	0	0	0	0	1	0	0	0	1	3	1.6	1.4	0.8	NA	2.857142857	2.857142857
7237	36	0.341979113	0.449182947	13.83575067	0.383750773	0	0	0	0	0	1	0	0	0	0	0	0	0	0	0	0	0	0	0	0	0	1	2	1.4	NA	NA	1.857142857	NA	NA
7241	26	0.604930618	0.353746983	13.60684062	0.447124304	0	0	0	0	0	0	0	1	0	0	0	0	0	0	0	0	0	0	0	0	0	1	1	2	1.8	2	2	1.285714286	2
7242	11	0.680142526	0.768286937	11.93348172	0.587059369	0	0	0	0	0	0	0	0	0	0	0	0	0	0	0	0	0	0	0	0	0	1	1	1.6	1.6	1.6	2.857142857	3	3
7247	58	0.665017935	-0.180055112	18.70597	0.388620903	0	0	0	0	0	0	0	0	0	0	0	0	0	0	0	0	0	0	0	0	0	1	1	1.4	1.2	2	1.571428571	1.714285714	2.428571429
7248	22	0.365148372	0.780338432	13.50102668	0.45528757	0	0	0	0	0	0	0	0	0	0	0	0	0	0	0	0	0	0	0	0	0	1	2	2	1.2	0.6	1.571428571	2.714285714	3
7250	11	-0.205118887	0.953274371	15.6088942	0.389811379	0	0	0	0	0	0	0	0	0	0	0	0	0	0	0	0	0	0	0	0	0	1	2	1.8	1.4	1.6	1	1.285714286	1.142857143
7253	59	-0.121087288	0.913122942	18.53492566	0.401994434	0	0	0	0	0	0	0	0	0	0	0	0	0	0	0	0	0	0	0	0	0	1	3	2.6	1.8	1.6	2	2.571428571	2.285714286
7254	55	0.351857681	0.805735208	13.45946002	0.414749536	0	0	0	0	0	0	0	0	0	0	0	0	0	0	0	0	0	0	0	0	0	1	1	1.2	1.4	1	1.571428571	2.285714286	3.285714286
7255	49	0.08058034	0.977165925	13.12896812	0.466001855	0	0	0	0	0	0	0	0	0	0	0	0	0	0	0	0	0	0	0	0	0	1	3	2.4	NA	1.4	1.142857143	NA	1.714285714
7257	43	0.424012236	-0.623007182	13.5285092	0.237368584	0	0	0	0	0	0	0	0	0	0	0	0	0	0	0	0	0	0	0	0	0	1	3	2.8	2	1.6	2.428571429	2.714285714	2.142857143
7258	93	0.322211258	-0.44974897	14.53843177	0.453014842	0	0	0	0	0	0	0	0	0	0	0	0	0	0	0	0	0	0	0	0	0	1	1	0.8	0.8	0.8	2.571428571	2.571428571	2.571428571
7263	77	0.478099357	0.677713918	14.44213446	0.461518244	0	0	0	0	0	0	0	0	0	0	0	0	0	0	0	0	0	0	0	0	0	1	2	2.2	0.8	1.8	1.428571429	3.285714286	2.857142857
7265	69	0.86085793	0.817720128	15.11396286	0.339919604	0	0	0	0	0	0	0	0	0	0	0	0	0	0	0	0	0	0	0	0	0	1	2	0.4	0.6	0.8	3.285714286	3.142857143	3.285714286
7267	50	0.612487654	0.902225192	9.510544184	0.682142857	1	0	0	0	0	0	0	0	0	0	0	0	0	0	1	0	1	0	0	0	0	1	3	2	2	1.4	2	2.571428571	3
7268	42	0.223016546	0.840478594	18.2440407	0.343320965	0	0	0	0	0	0	0	0	0	0	0	0	0	0	0	0	0	0	0	0	0	1	1	2.4	1.8	1.8	1.142857143	1.285714286	1.285714286
7269	48	0.168370303	0.856256995	13.02608655	0.318042672	0	0	0	0	0	0	0	0	0	0	0	0	0	0	0	0	0	0	0	0	0	1	2	1.8	NA	NA	2	NA	NA
7273	24	0.722012726	0.903415678	12.15202365	0.575695733	0	0	0	0	0	0	0	0	0	1	0	0	0	0	0	0	0	0	0	0	0	1	3	0.8	NA	NA	NA	NA	NA
7276	59	0.318904356	0.68415301	15.32195807	0.365940012	0	0	0	0	0	0	1	0	0	0	0	0	0	0	0	0	0	0	0	0	0	1	1	1.6	1.8	1.2	1.714285714	0.857142857	0.857142857
7278	50	0.134260811	0.646317533	19.25752005	0.339533086	0	0	0	0	0	0	0	0	0	0	0	0	0	0	0	0	0	0	1	0	0	1	3	1.8	1	0.8	1.714285714	2.714285714	1.285714286
7287	115	-0.105637357	0.713184672	17.08136732	0.381586271	0	0	0	0	0	0	0	0	0	0	0	0	0	0	0	0	0	0	0	0	0	2	1	0.6	0.2	0.6	1.428571429	2	3.142857143
7288	103	0.502819169	0.882254376	12.31181305	0.441651206	0	0	0	0	0	0	0	0	0	0	0	0	0	0	0	0	0	0	0	0	0	1	1	1	1.2	0.6	3.142857143	3.428571429	3
7292	79	0.775635699	0.574071353	17.73477507	0.559152752	0	0	0	0	0	0	0	0	0	1	0	0	0	0	0	0	0	0	0	0	0	1	3	1.4	NA	NA	1.857142857	NA	NA
7293	76	0.194506066	0.98962001	21.66506281	0.765800866	0	0	0	0	0	0	0	0	0	0	0	0	0	0	0	0	0	0	0	0	0	1	1	2	3.6	2	2	1.714285714	3
7302	23	0.35630482	0.527550386	16.61786121	0.3610235	0	0	0	0	0	0	0	0	0	0	0	0	0	0	0	0	0	0	0	0	0	1	2	2.2	NA	NA	2	NA	NA
7303	22	0.332014097	0.859740391	15.98198802	0.412430427	0	0	0	1	0	1	0	0	0	0	0	0	0	0	0	0	0	0	0	0	0	1	1	1.4	1	0.6	1.428571429	2.428571429	2.428571429
7305	21	-0.272417758	0.883653645	19.21297222	0.401144094	0	0	0	0	0	0	0	0	0	0	0	0	0	0	0	0	0	0	0	0	0	1	2	2.4	1.6	1.4	1.428571429	2.428571429	2
7306	30	-0.032665869	0.504771511	19.95513968	0.446088435	0	0	1	0	1	1	0	0	0	1	0	0	0	0	0	0	0	0	0	0	0	1	3	2.6	2.6	1	2.857142857	2.714285714	2.714285714
7307	20	0.519340308	0.397288615	14.76165305	0.396892393	0	0	0	0	0	0	0	0	0	0	0	0	0	0	0	0	0	0	0	0	0	1	1	1.2	1.4	1.2	2.142857143	2	2.571428571
7309	21	0.460270312	0.919432494	17.80039177	0.537894249	0	0	0	0	0	0	0	0	0	0	0	0	0	0	0	0	0	0	0	0	0	1	3	2.2	NA	0.6	1.857142857	NA	4
7311	21	0.315667636	-0.058482245	21.33417252	0.426886209	0	0	0	0	0	0	0	0	0	0	0	0	0	0	0	0	0	0	0	0	0	1	3	0.8	0.4	0.2	2.142857143	2.714285714	3.571428571
7316	35	0.004060545	0.80750002	17.77451723	0.391280148	0	0	0	0	0	0	0	0	0	0	0	0	0	0	0	0	0	0	0	0	0	1	3	1.2	NA	NA	2.142857143	NA	NA
7318	21	0.324586755	0.97909831	18.60287592	0.444356834	0	0	0	0	0	0	1	0	0	1	0	0	0	0	0	0	0	0	0	0	0	1	3	1	NA	NA	2.857142857	NA	NA
7330	15	0.216523426	0.811971644	15.94891115	0.347062461	0	0	0	0	0	0	1	0	0	0	0	0	0	0	0	0	0	0	0	0	0	1	1	1.2	1.2	1.4	1	1.142857143	1.142857143
7337	19	-0.089843439	0.629188902	19.66973649	0.457498454	0	0	0	0	0	0	0	0	0	0	0	0	0	0	0	0	0	0	0	0	0	1	1	1.6	0.8	0.8	2.571428571	2.428571429	2.285714286
7338	12	0.189877294	0.08435752	13.33494372	0.444356834	0	0	0	0	0	0	0	0	0	0	0	0	0	0	0	0	0	0	0	0	0	1	1	1.4	NA	NA	2.142857143	NA	NA
7340	14	0.496731783	0.914799137	21.65753108	0.646505875	0	0	0	0	0	0	0	0	0	0	0	0	0	0	0	0	0	0	0	0	0	1	2	1.6	1.8	NA	1.142857143	1	NA
7344	13	-0.151440166	0.380554676	21.43470186	0.369635127	0	0	0	0	0	0	1	0	0	0	0	0	0	0	0	0	0	0	0	0	0	1	2	1.8	1.6	1.2	0.714285714	1.285714286	NA
7346	25	0.363881568	0.297484102	12.59854514	0.521552257	0	0	0	0	0	0	0	0	0	1	0	0	0	0	0	0	0	0	0	0	0	1	2	1.4	NA	NA	2.714285714	NA	NA
7347	15	0.141201014	-0.005025979	18.59549825	0.352906617	0	0	0	0	0	0	1	0	0	0	0	0	0	0	0	0	0	0	0	0	0	1	2	2	1.2	0.2	0.428571429	0.857142857	1.285714286
7350	14	0.248480313	0.788498878	18.11176023	0.432560297	0	0	0	1	0	0	0	0	0	0	0	0	0	0	0	0	0	0	0	0	0	1	1	0.8	NA	0.8	1.142857143	NA	2.714285714
7351	18	0.493778559	0.745948027	15.99070382	0.37818491	0	0	0	0	0	0	0	0	0	0	0	0	0	0	0	0	0	0	0	0	0	1	1	0.6	0.6	0.8	1.428571429	1.571428571	1.571428571
7352	19	0.313590714	0.87782925	17.41410102	0.461131725	0	0	0	0	0	0	0	0	0	0	0	0	0	0	0	0	0	0	0	0	0	1	2	1.6	0.8	0.4	1.714285714	2.142857143	2
7353	16	0.818072286	0.796074923	15.51651423	0.352906617	0	0	0	0	0	0	0	0	0	0	0	0	0	0	0	0	0	0	0	0	0	1	2	1.8	0.8	1	1.285714286	1.571428571	1.714285714
7356	24	0.473938028	0.784164475	22.00612546	0.483858998	0	0	0	1	0	0	0	0	0	0	0	0	0	0	0	0	1	0	0	0	0	1	3	1.8	1.8	2	0.714285714	2.428571429	2
7357	129	0.404548925	0.605471735	17.91676838	0.493831169	0	0	0	0	0	0	0	0	0	0	0	0	0	0	0	0	0	0	0	0	0	1	2	2.8	2.4	1.2	1.428571429	1.714285714	1.571428571
7359	18	0.503316985	0.685656889	11.73001834	0.407560297	0	0	0	1	0	0	0	0	0	0	0	0	0	0	0	0	0	0	0	0	0	1	3	0.6	0.4	0.4	1.285714286	2	1.428571429
7363	18	0.195467259	0.793108393	19.9769821	0.360327767	0	0	0	0	0	0	0	0	0	0	0	0	0	0	0	0	0	0	0	0	0	1	3	0.8	0.6	0.4	2.714285714	2.714285714	3
7364	61	0.416325438	0.069361348	14.32983248	0.49089363	0	0	0	0	0	0	0	0	0	0	0	0	0	0	0	0	0	0	0	0	0	1	3	0.8	0.6	0.4	2.428571429	NA	NA
7370	12	0.359298749	0.98015169	14.76926279	0.504421769	0	0	0	0	0	0	0	0	0	0	0	0	0	0	0	0	0	0	0	0	0	1	1	0.6	0.6	0.4	4	3.285714286	3.428571429
7373	20	-0.054525354	0.594793474	12.23548258	0.472186147	0	0	0	1	0	0	0	0	0	0	0	0	0	0	0	0	0	0	0	0	0	1	1	1.6	0.6	1.2	2.428571429	2.142857143	2
7374	17	0.229283528	0.264034254	14.04924375	0.467084106	0	0	0	0	0	0	0	0	0	0	0	0	0	0	0	0	0	0	0	0	0	1	1	0.6	0.8	0	1.428571429	1.857142857	NA
7376	18	0.609532135	0.589870772	12.61208082	0.363729128	0	0	0	0	0	0	0	0	0	0	0	0	0	0	0	0	0	0	0	1	0	1	3	2	NA	NA	1.714285714	NA	NA
7381	19	0.272049337	0.952678072	12.47308713	0.397124304	0	0	0	0	0	0	0	0	0	0	0	0	0	0	0	0	0	0	0	0	0	1	1	1.8	1.4	1.2	1.571428571	1.571428571	1
7382	14	0.370294186	0.093349824	19.6850494	0.376716141	0	0	0	0	0	0	0	0	0	0	0	0	0	0	0	0	0	0	0	0	0	1	1	2	2	0.8	1	1.285714286	1
7385	11	0.351309174	0.624398119	11.86619424	0.381586271	0	0	0	0	0	0	0	0	0	0	0	0	0	0	0	0	0	0	0	0	0	1	2	1.4	1.6	1.8	2.285714286	2.142857143	2.142857143
7387	15	0.422097945	0.692424765	17.31996886	0.461131725	0	0	0	0	0	0	0	0	0	0	0	0	0	0	0	0	0	0	0	0	0	1	1	1.6	1.8	0.6	1.571428571	NA	4
7388	17	0.253023476	0.565295202	12.79999205	0.358858998	0	0	0	0	0	0	0	0	0	0	0	0	0	0	0	0	0	0	0	0	0	1	2	1	1	0.8	1.285714286	1.857142857	2.142857143
7389	23	0.398163609	0.19948367	18.34394601	0.501716141	0	0	0	0	0	0	0	0	0	0	0	0	0	0	0	0	0	0	0	0	0	1	2	0.6	0.4	0.4	2.142857143	2.428571429	1.857142857
7395	76	0.799433266	0.22424981	20.29681282	0.483317873	0	0	0	0	0	0	0	0	0	0	0	0	0	0	0	0	0	0	0	0	0	1	3	2.4	1.6	1	3	3.142857143	3.857142857
7403	35	0.258264163	0.780535765	18.00183656	0.466001855	0	0	0	0	0	0	0	0	0	0	0	0	0	0	0	0	0	0	0	0	0	1	1	1.8	1.6	1.2	NA	2.714285714	2.285714286
7404	16	0.48755645	0.271288031	17.54907288	0.320593692	0	0	0	0	0	0	0	0	0	0	0	0	0	0	0	0	0	0	0	0	0	1	3	2.2	1.6	1	2.285714286	2.571428571	3.142857143
7406	15	0.358967518	0.843251067	15.39059625	0.507668522	0	0	0	0	0	0	0	0	0	0	0	0	0	0	0	0	0	0	0	0	0	1	2	1.6	1.2	1	1.428571429	1.857142857	2
7410	437	0.640235858	0.90889992	13.24965423	0.622773655	0	0	0	0	0	0	0	0	0	0	0	0	0	0	0	0	0	0	0	0	0	1	2	2.8	3.4	2.2	2.714285714	2.714285714	3
7412	25	0.490869084	0.786426161	18.194307	0.414873222	0	0	0	0	0	0	0	0	0	0	0	0	0	0	0	0	0	0	0	0	0	1	3	2.4	1.6	1.4	1.857142857	2.428571429	2
7422	23	0.158621209	0.830241033	20.0482185	0.426376005	0	0	0	0	0	0	0	0	0	0	0	0	0	0	0	0	0	0	0	0	0	1	3	1.8	0.8	0.4	1.428571429	2.285714286	3.285714286
7428	19	0.696456573	0.641986721	17.71643242	0.611410019	0	0	0	0	0	0	0	0	0	0	0	0	0	0	0	0	0	0	0	0	0	1	3	0.6	0.4	0.6	2.285714286	2.714285714	2.714285714
7429	14	-0.317285497	0.460667779	18.67360066	0.410111317	0	0	0	0	0	0	0	0	0	0	0	0	0	0	0	0	0	0	0	0	0	1	1	2.8	2.8	0.6	2	2	2.142857143
7431	10	-0.093857686	0.898207443	16.8208291	0.68474026	0	0	0	0	0	0	0	0	0	0	0	0	0	0	0	0	0	0	0	0	0	1	1	2	1.6	1.2	0.428571429	0.714285714	1.142857143
7432	13	0.944449197	0.550189412	18.01385534	0.460513296	0	0	0	0	0	0	0	0	0	0	0	0	0	0	0	0	0	0	0	0	0	1	1	1	1.2	0.6	2.571428571	3	3.285714286
7433	14	0.396744672	0.383672516	18.82523073	0.403772418	0	0	0	0	0	0	0	0	0	0	0	0	0	0	0	0	0	0	0	0	0	1	1	0.4	1	0.6	1.714285714	2	1.714285714
7434	11	0.652721359	0.693918251	13.54246563	0.366280148	0	0	0	0	0	0	0	0	0	0	0	0	0	0	0	0	0	0	0	0	0	1	2	0.8	0.6	0.8	1.714285714	1.285714286	1.857142857
7439	13	-0.198574356	0.855446568	12.46342758	0.497928262	0	0	0	0	0	0	0	0	0	0	0	0	0	0	0	0	0	0	0	0	0	1	3	1.8	NA	NA	1.428571429	NA	NA
7440	20	0.387152814	0.855190771	18.93342501	0.457730365	1	0	0	0	0	0	0	0	0	0	0	0	0	0	0	0	0	0	0	0	0	1	3	2	0.2	0.2	2.428571429	3.857142857	3
7442	15	0.435605277	0.633232981	13.98709439	0.347340754	0	0	0	0	0	0	0	0	0	0	0	0	0	0	0	0	0	0	0	0	0	1	1	0.6	0.6	0.4	1.428571429	1.285714286	1.714285714
7443	21	-0.306719363	0.707086519	20.06529447	0.374335189	0	0	0	0	0	0	0	0	0	0	0	0	0	0	0	0	0	0	0	0	0	1	2	1	0.6	0.4	1.142857143	1.857142857	2.714285714
7447	22	0.059799601	-0.441819597	16.96864917	0.412430427	0	0	0	0	0	0	0	0	0	0	0	0	0	0	0	0	0	0	0	0	0	1	2	1.2	0.8	0.8	2.428571429	2.714285714	2.142857143
7448	11	0.500055686	0.895274247	13.51936492	0.380117502	1	0	0	1	0	0	0	0	0	0	0	0	0	0	0	0	0	0	0	0	0	1	3	1.8	0.6	1	1	NA	2.142857143
7449	16	0.39733042	0.880838447	14.71795339	0.521057514	0	0	0	0	0	0	0	0	0	0	0	0	0	0	0	0	0	0	0	1	0	1	3	0.8	0.8	1.8	2.285714286	NA	1.857142857
7452	13	0.451657742	0.47231729	17.28587188	0.383286951	0	0	0	0	0	0	0	0	0	0	0	0	0	0	0	0	0	0	0	0	0	1	3	2.4	1.2	1.2	2.428571429	2.571428571	2.714285714
7455	7	0.208696217	0.861109329	15.23075133	0.345871985	0	0	0	0	0	0	0	0	0	0	0	0	0	0	0	0	0	0	0	0	0	1	2	0.8	0.8	0.6	2.571428571	2.428571429	1.857142857
7459	44	0.322732286	0.87532778	16.74840207	0.443661101	0	0	0	0	0	0	0	0	0	0	0	0	0	0	0	0	0	0	0	0	0	1	1	0.4	0.2	0.4	2.428571429	3.571428571	3.142857143
7460	16	0.685555731	0.702903814	16.01518948	0.381818182	0	0	0	0	0	0	0	0	0	0	0	0	0	0	0	0	0	0	0	0	0	1	1	1.6	1.2	0.6	2.142857143	2.714285714	3.428571429
7467	32	0.388274252	0.283859518	14.17021563	0.376716141	0	0	0	0	0	0	0	0	0	0	0	0	0	0	0	0	0	0	0	0	0	1	3	1.4	0.4	0.2	2.285714286	4	4
7469	1181	0.238130509	0.189223199	21.74968661	0.374397032	0	0	0	0	0	0	0	0	0	0	0	0	0	0	0	0	0	0	0	0	0	1	2	1.6	NA	NA	NA	NA	NA
7471	24	0.231028518	0.436188612	20.31653423	0.424799011	0	0	0	0	0	0	0	0	0	0	0	0	0	0	0	1	0	0	0	0	0	1	3	1.8	NA	NA	0.285714286	NA	NA
7472	13	0.802758094	0.922656232	13.20058321	0.400371058	0	0	0	0	0	0	0	0	0	0	0	0	0	0	0	0	0	0	0	0	0	1	1	0.4	0.2	0.2	3.285714286	NA	2.857142857
7473	13	0.26021527	0.287533554	13.17834471	0.376716141	0	0	0	0	0	0	0	0	0	0	0	0	0	0	0	0	0	0	0	0	0	1	1	0.8	1.4	1	2	2.142857143	2.571428571
7474	14	0.613752477	0.65822359	13.23903258	0.519805195	0	0	0	0	0	0	0	0	0	0	0	0	0	0	0	0	0	0	0	0	0	1	3	0.8	1	0.6	1.571428571	4	1.571428571
7485	26	0.661225397	0.505230604	11.92486462	0.442192331	0	0	0	0	0	0	0	0	0	0	0	0	0	0	0	0	0	0	0	0	0	1	2	1.2	1	1	2.428571429	NA	2.285714286
7489	17	0.864041287	0.919534952	32.43610111	0.49321274	0	0	0	0	0	0	0	0	0	0	0	0	0	0	0	0	0	0	0	0	0	1	1	2.8	3.2	2.2	1.428571429	1.428571429	1.428571429
7492	8	0.775300209	0.979562427	15.15238275	0.570949289	0	0	0	0	0	0	0	0	0	0	0	0	0	1	0	0	0	0	0	0	0	1	3	1.2	2.2	3.6	NA	4	3.857142857
7497	15	0.503673927	0.884666259	14.01646125	0.401607916	0	0	0	0	0	0	0	0	0	0	0	0	0	0	0	0	0	0	0	0	0	1	2	1.2	2.4	1.6	2	2	3
7498	19	0.776120557	0.68396038	14.01789714	0.318042672	0	0	0	0	0	0	0	0	0	0	0	0	0	0	0	0	0	0	0	0	0	1	1	2	NA	NA	2.142857143	NA	NA
7505	107	0.074303547	0.757981463	11.680953	0.324335189	0	0	0	0	0	0	0	0	0	0	0	0	0	0	0	0	0	0	0	0	0	1	3	1	1	1	2.142857143	2.428571429	2.714285714
7510	1164	0.055545956	0.551219933	18.92321658	0.352906617	0	0	0	0	0	0	0	0	0	0	0	0	0	0	0	0	0	0	0	0	0	1	1	2.4	2.4	1.2	1.285714286	1.571428571	1
7515	14	0.345653747	0.515410984	17.90251602	0.341001855	0	0	0	0	0	0	0	0	0	0	0	0	0	0	0	0	0	0	0	0	0	1	1	1.4	1.2	1.2	1.285714286	1.714285714	2.285714286
7525	34	0.066517506	0.742965905	11.71655929	0.368491033	0	0	0	1	0	0	0	0	0	0	0	0	0	1	0	1	0	1	0	0	0	1	3	2.4	1.4	1.8	2.142857143	2.571428571	2.428571429
7527	22	0.194820249	0.893403142	18.49887611	0.432452072	0	0	0	0	0	0	0	0	0	0	0	0	0	0	0	0	0	0	0	0	0	1	3	2.6	4	0	1.571428571	4	4
7528	41	0.280509621	0.973366222	17.4953949	0.504267161	0	0	0	0	0	0	1	0	0	0	0	0	0	0	0	0	0	0	0	0	0	1	2	2.2	1	1	1.428571429	2.857142857	2.857142857
7532	19	0.270594087	0.735361127	17.52246451	0.461131725	0	0	0	0	0	0	0	0	0	0	0	0	0	0	0	0	0	0	0	0	0	1	3	2.4	1	1.8	3	2.857142857	3
7535	21	0.424004233	0.378770428	14.34612658	0.379267161	0	0	0	0	0	0	0	0	0	0	0	0	0	0	0	0	0	0	0	0	0	1	1	1	0.8	1	1.857142857	1.714285714	1.571428571
7536	25	0.960562389	0.416651574	22.17813585	0.335049474	0	0	0	0	0	0	0	0	0	0	0	0	0	0	0	0	1	0	0	0	0	1	3	1.2	0.6	0.2	2.285714286	4	4
7537	12	0.38155136	0.902640265	13.76093711	0.437940631	0	0	0	0	0	0	0	0	0	0	0	0	0	0	0	0	0	0	0	0	0	1	3	1.4	0.6	1	1.714285714	3.428571429	2.571428571
7552	18	0.720597896	0.39920109	12.30583062	0.352906617	0	0	0	1	0	0	0	0	0	0	0	0	0	0	0	0	0	0	0	0	0	1	3	3.4	2.6	3.2	2.714285714	2.571428571	3.571428571
7554	24	0.670710208	0.877029512	15.80340873	0.387538652	0	0	0	0	0	0	0	0	0	0	0	0	0	0	0	0	0	0	0	0	0	1	1	1.8	1.8	1.8	1.428571429	1.285714286	1.142857143
7556	14	0.602078389	0.805680632	16.51743308	0.339919604	0	0	0	0	0	0	0	0	0	0	0	0	0	0	0	0	0	0	0	0	0	1	2	1.2	1	1	2.714285714	2.714285714	2.285714286
7557	11	0.115931028	0.835814036	18.50804793	0.502798392	1	0	0	0	0	0	0	0	0	0	0	0	0	0	0	0	0	0	0	0	0	1	2	2.2	2.8	2	1.714285714	2.142857143	2.142857143
7558	297	-0.057558783	-0.199009591	19.08568797	0.389749536	0	0	0	0	0	0	0	0	0	0	0	0	0	0	0	0	0	0	0	0	0	1	1	2	1	1.2	1	1.428571429	1.142857143
7567	10	0.536525576	0.821417557	20.54357688	0.755411255	0	0	0	1	0	0	0	0	0	0	0	0	0	0	0	0	0	0	1	0	0	1	3	1.6	4	0	0	NA	4
7572	17	0.643750273	-0.020656278	14.12892158	0.547634508	0	0	0	0	0	0	0	0	0	0	0	0	0	0	0	0	0	0	0	0	0	1	1	1.6	1.2	0.8	1.428571429	1.142857143	4
7575	22	0.319094485	0.542095716	14.93857699	0.351824366	0	0	0	1	0	0	0	0	0	0	0	0	0	0	0	0	0	0	0	0	0	1	1	1.2	1	0.6	1.714285714	2.142857143	3.285714286
7587	53	0.66550486	0.91792473	12.11838484	0.339919604	0	0	0	0	0	0	0	0	0	0	0	0	0	0	0	0	0	0	0	0	0	1	2	2.4	1.4	1.4	3	2.285714286	2.428571429
7592	24	-0.093940222	0.774732027	18.39079452	0.495083488	0	0	0	1	0	0	1	1	0	0	0	0	0	0	0	0	0	0	0	0	0	1	1	2	1.6	1.6	NA	2.714285714	2.285714286
7593	6	0.290124771	0.088986246	16.74108739	0.342470625	0	0	0	0	0	0	1	0	0	1	0	0	0	0	0	0	0	0	0	0	0	1	1	1.4	NA	NA	1.142857143	NA	NA
7596	29	0.28588734	0.773854748	10.65698799	0.482668522	0	0	0	0	0	0	0	0	0	0	0	0	0	0	0	0	0	0	0	0	0	1	1	2.4	1.4	1.2	2.857142857	2.142857143	2.571428571
7604	20	-0.271038073	0.427691147	18.66906388	0.396737786	0	0	0	0	0	0	1	0	0	0	0	0	0	0	0	0	0	0	0	0	0	1	3	2.6	1	0.6	2.285714286	3	NA
7605	16	0.263335909	0.678329811	14.84005531	0.384137291	0	0	0	0	0	0	0	0	0	0	0	0	0	0	0	0	0	0	0	0	0	1	2	1.2	1.2	1	2.714285714	2.714285714	2.714285714
7606	12	0.780543598	0.921870104	18.38359876	0.547943723	0	0	0	0	0	0	0	0	0	0	0	0	0	0	0	0	0	0	0	0	0	1	2	2	1.6	0.2	2	2	NA
7607	10	0.792629504	0.883924251	18.33236436	0.584353741	1	0	0	0	0	0	0	0	0	0	0	0	0	0	0	0	0	0	0	0	0	1	1	2.4	0.2	0.8	3	4	4
7612	33	0.249466002	0.135853692	11.36763855	0.475587508	0	0	0	0	0	0	0	0	0	0	0	0	0	0	0	0	0	0	0	0	0	2	2	1.6	1.2	0.6	1.428571429	0.857142857	1.857142857
7615	11	0.272639578	0.097992071	17.17183996	0.48517316	0	0	0	0	0	0	0	0	0	0	0	0	0	0	0	0	0	0	0	0	0	1	1	1.6	0.8	0.8	2.428571429	2.714285714	2.571428571
7621	28	0.452302107	0.703534747	14.71963229	0.36821274	0	0	0	0	0	0	1	0	0	0	0	0	0	0	0	0	0	0	0	0	0	1	3	0.6	0.2	0.2	2.857142857	NA	NA
7628	13	-0.096465526	0.819746694	21.60189354	0.410853432	0	0	0	0	0	0	0	0	0	0	0	0	0	0	0	0	0	0	0	0	0	1	2	3.2	1.6	0.8	0.571428571	1.142857143	2
7630	17	0.424041002	0.434308577	14.18805431	0.382668522	0	0	0	0	0	0	0	0	0	0	0	0	0	0	0	0	0	0	0	0	0	1	1	1.8	1.8	1.4	2.142857143	2.142857143	2.714285714
7631	13	0.454974805	0.900076629	15.01289002	0.402690167	0	0	0	1	0	0	0	0	1	1	0	0	0	0	0	0	0	0	0	0	0	1	3	1	NA	NA	2.571428571	NA	NA
7635	11	0.237478726	-0.208703447	14.38896087	0.387538652	0	0	0	0	0	0	0	0	0	0	0	0	0	0	0	0	0	0	0	0	0	1	3	0.6	0.6	0.6	1.857142857	1.571428571	1.714285714
7638	6	0.565734209	-0.07384244	13.48035091	0.360327767	0	0	0	0	0	0	1	0	0	0	0	0	0	0	0	0	0	0	0	0	0	1	2	2.2	NA	NA	3	NA	NA
7647	6	0.518529636	-0.045557037	15.9870217	0.31842919	0	0	0	0	0	0	0	0	1	1	0	0	0	0	0	0	0	0	0	0	0	1	3	1.8	NA	NA	2.142857143	NA	NA
7652	12	0.386712537	0.66205206	13.90580892	0.542764378	0	0	0	0	0	0	0	0	0	0	0	1	0	0	0	0	0	0	0	0	0	1	3	3.2	1.4	2.4	1.714285714	NA	2
7659	14	0.730610162	0.569251186	13.40892446	0.491790353	0	0	0	0	0	0	1	0	0	1	0	0	0	0	0	0	0	0	0	0	0	1	1	0.6	NA	NA	2.285714286	NA	NA
7664	482	0.328892316	0.834586591	17.62970863	0.528014842	0	0	0	0	0	0	1	0	0	0	0	0	0	0	0	0	0	0	0	0	0	1	2	1.4	1.4	1.4	1.571428571	1.142857143	1.285714286
7670	6	0.756845506	0.959737119	18.3898078	0.75170068	0	0	0	0	0	0	0	0	0	1	0	0	0	0	0	0	0	0	0	0	0	2	3	1	NA	NA	NA	NA	NA
7671	23	0.2345462	0.738841631	16.98670587	0.425803958	0	0	0	0	0	0	0	0	0	0	0	0	0	0	0	0	0	0	0	0	0	1	1	1.6	1.4	1.2	1.285714286	1	2
7683	29	0.195698422	0.239649363	17.13408184	0.409029066	0	0	0	0	0	0	0	0	0	0	0	0	0	0	0	0	0	0	0	0	0	1	1	2.4	2.8	1.6	2.142857143	2.428571429	3.142857143
7687	31	-0.210147754	0.650239707	20.75754806	0.510111317	1	0	0	0	0	0	0	0	0	1	0	0	0	0	0	0	0	0	0	0	0	1	3	2	0.8	0.2	NA	2.714285714	3
7691	127	-0.07038167	0.819110491	17.30788926	0.324335189	0	0	0	0	0	0	0	0	0	0	0	0	0	0	0	0	0	0	0	0	0	1	1	1.8	2.6	1.8	2.285714286	1.142857143	2.142857143
7697	11	0.723113572	0.882142504	15.81328291	0.389703154	0	0	0	0	0	0	0	0	0	0	0	0	0	0	0	0	0	0	0	0	0	1	3	1.2	0.8	0.6	1.428571429	2.142857143	1.428571429
7699	17	0.439330659	0.979099426	12.18194322	0.573995053	0	0	0	0	0	0	0	0	0	0	0	0	0	0	0	0	0	0	0	0	0	1	2	2	1.6	0.8	1.857142857	2.142857143	2
7702	23	0.394797323	0.967738429	15.45721015	0.607003711	0	0	0	0	0	0	0	0	0	0	0	0	0	0	0	0	0	0	0	0	0	1	2	1.8	1.6	0.6	1.142857143	0.142857143	1.142857143
7716	13	0.902433391	0.514368343	20.71574211	0.432452072	0	0	0	0	0	0	0	0	0	1	0	0	0	0	0	0	0	0	0	0	0	2	2	2.6	NA	1.4	1.285714286	NA	2.428571429
7723	7	0.384636828	0.038834685	18.15671216	0.45698825	0	0	0	0	0	0	0	1	0	0	0	0	0	0	0	0	0	0	0	0	0	1	1	2	NA	NA	1.857142857	NA	NA
7725	20	0.34213352	0.893675375	14.6494401	0.401607916	0	0	0	0	0	0	0	0	0	0	0	0	0	0	0	0	0	0	0	0	0	1	1	1	1.4	1	2.142857143	1.857142857	2.571428571
7727	7	0.302408184	0.717044083	14.59208137	0.298252938	0	0	0	1	0	0	1	0	0	1	0	0	0	0	0	0	0	0	0	0	0	1	3	1.8	NA	NA	2.285714286	NA	NA
7730	13	0.717151904	-0.003594114	12.77068804	0.31611008	0	0	0	1	0	0	0	0	0	0	0	0	0	0	0	0	0	0	0	0	0	1	2	1	1	0.8	2.857142857	NA	2.285714286
7735	12	0.692124158	-0.025069836	18.6685191	0.357776747	0	0	0	1	0	0	0	0	0	0	0	0	0	0	0	0	0	0	0	0	0	1	2	0.8	1	1	2.571428571	2.428571429	2.571428571
7737	14	0.291528707	0.735933679	15.44550732	0.461131725	0	0	0	0	0	0	1	0	0	0	0	0	0	0	0	0	0	0	0	0	0	1	3	2.2	0.2	0	2.857142857	4	4
7746	18	0.642333744	0.9360636	11.01885164	0.361178108	0	0	0	0	0	0	0	0	0	0	0	0	0	0	0	0	0	0	0	0	0	1	2	2	1.6	0.8	2.714285714	1.857142857	1.857142857
7751	14	0.732651407	0.718761553	15.39933802	0.377798392	0	0	0	0	0	0	0	0	0	0	0	0	0	0	0	0	0	0	0	0	0	1	3	1.6	1	0	2.571428571	NA	4
7752	12	0.62460997	0.732835585	11.55530395	0.405395795	1	0	0	0	0	0	0	0	0	0	0	0	0	0	0	0	0	0	0	0	0	1	1	1	0.4	1.2	1.714285714	0.571428571	1.428571429
7757	16	0.421851366	0.711838446	18.75223338	0.426499691	0	0	0	0	0	0	0	0	0	0	0	0	0	0	0	0	0	0	0	0	0	1	3	2	NA	NA	1.857142857	NA	NA
7775	13	0.596217433	0.801708867	14.93255854	0.462059369	0	0	0	0	0	0	0	0	0	0	0	0	0	0	0	0	0	0	0	0	0	1	2	1.4	NA	NA	1.428571429	NA	NA
7779	19	0.551682819	0.633640073	12.89917751	0.417841682	0	0	0	0	0	0	0	0	0	0	0	0	0	0	0	0	0	0	0	0	0	1	1	1.6	1.2	0.6	2.142857143	2.714285714	2.571428571
7799	32	0.570623021	0.610948017	21.44044815	0.389703154	0	0	0	0	0	0	1	0	0	0	0	0	0	0	0	0	0	0	0	0	0	1	2	3	2.6	2	1.428571429	2.428571429	2
7802	23	0.415778442	0.71176269	19.06530656	0.387538652	0	0	0	0	0	0	0	0	0	0	0	0	0	0	0	0	0	0	0	0	1	1	2	3	NA	NA	1.714285714	NA	NA
7808	7	0.324270912	0.549931133	13.88763099	0.803571429	0	0	0	0	0	0	1	0	0	0	0	0	0	0	0	0	0	0	0	0	0	1	3	0.8	NA	NA	1.428571429	NA	NA
7819	37	0.26335424	0.850953052	20.54096615	0.458426098	0	0	0	0	0	0	0	0	0	0	0	0	0	0	0	0	0	0	0	0	0	1	3	3	1.6	0.8	0.714285714	1.285714286	1.571428571
7826	20	-0.131663578	0.464487958	20.35291344	0.43453927	0	0	0	1	0	0	0	0	0	0	0	0	0	0	0	0	0	0	0	0	0	1	2	2.8	2.2	2.2	1	1.285714286	1.857142857
7828	21	0.343708439	0.833479465	21.08905982	0.3610235	0	0	0	0	0	0	1	0	0	0	0	0	0	0	0	0	0	0	0	0	0	1	1	3.4	1.2	0.2	2.428571429	3	3.857142857
7833	22	0.773763599	0.706571187	18.60634681	0.36334261	0	0	0	0	0	0	0	0	0	0	0	0	0	0	0	0	0	0	0	0	0	1	3	1.2	1	0.8	2.142857143	2.428571429	2.714285714
7835	37	0.213168481	0.653011537	14.03806454	0.531261596	0	0	0	0	0	0	0	0	0	0	0	0	0	0	0	0	0	0	0	0	0	1	3	1.8	1.4	0.6	0.714285714	1.142857143	2.571428571
7837	13	0.046476284	0.506839471	16.89255055	0.384137291	0	0	0	0	0	0	0	0	0	0	0	0	0	0	0	0	0	0	0	0	0	1	1	1.4	1.4	1.2	0.714285714	2.142857143	1.714285714
7844	7	0.477727368	0.646771586	12.67963971	0.620222635	0	0	0	0	0	0	0	0	0	0	0	0	0	0	0	0	0	0	0	0	0	1	2	2	2	2	NA	2	NA
7848	782	0.5554742	0.436276939	12.82189929	0.446846011	0	0	0	0	0	0	0	0	0	0	0	0	0	0	0	0	0	0	0	0	0	1	1	1.4	1.2	1.4	1.571428571	1.571428571	1.857142857
7850	14	-0.077609163	0.399404594	21.38084417	0.494526902	0	0	0	0	0	0	1	0	0	0	0	0	0	0	0	0	0	0	0	0	0	1	1	1.2	1.2	1	1.285714286	1.714285714	1.857142857
7851	91	-0.128579347	0.912562223	21.69251664	0.420933828	0	0	0	0	0	0	0	0	0	0	0	0	0	0	0	0	0	0	0	0	0	1	1	1.8	2.6	3	0.714285714	0.714285714	0
7857	14	0.157513414	0.919955017	16.22988479	0.634446506	0	0	0	0	0	0	0	0	0	0	0	0	0	0	0	0	0	0	0	0	0	1	1	1	1	0.6	2.714285714	2.428571429	2.428571429
7862	17	0.267287983	0.816188553	11.85498038	0.527690167	0	0	0	0	0	0	0	0	0	0	0	0	0	0	0	0	0	0	0	0	0	1	2	1.6	1.4	0.8	2	3	3
7870	12	0.163552467	0.719274272	14.31664729	0.435157699	0	0	0	0	0	0	0	0	0	0	0	0	0	0	0	0	0	0	0	0	0	1	3	1.2	0.6	0.8	1.285714286	2.285714286	1.714285714
7873	16	0.292211478	0.378617365	19.63397962	0.397124304	0	0	0	0	0	0	0	0	0	0	0	0	0	0	0	0	0	0	0	0	0	1	2	2.4	2.6	1.6	2.142857143	1.428571429	2.857142857
7879	17	0.82599942	0.842436776	10.60862038	0.455179344	0	0	0	0	0	0	0	0	0	0	0	0	0	0	0	0	0	0	0	0	0	1	3	1	0.8	1	2.285714286	1.714285714	1.571428571
7882	18	0.081275747	0.930385121	16.29955966	0.364811379	0	0	0	0	0	0	0	0	0	0	0	0	0	0	0	0	0	0	0	0	0	1	1	1.4	1.2	NA	2.428571429	1.428571429	NA
7895	74	0.434652385	0.779779074	13.97817515	0.317192331	0	0	1	0	0	0	1	0	0	0	0	0	0	0	0	0	0	0	0	0	0	1	3	1.4	1.4	1.6	0.857142857	1.142857143	1.285714286
7897	13	0.687723856	0.69619787	13.87770791	0.562244898	0	0	0	0	0	0	0	0	0	0	0	0	0	0	0	0	0	0	0	0	0	1	1	1.8	2	0.4	1	1.857142857	2
7922	14	0.130032965	0.190430499	13.1398375	0.345871985	0	0	0	0	0	0	0	1	0	0	0	0	0	0	0	0	0	0	0	0	0	1	2	1.6	NA	NA	2	NA	NA
7930	12	-0.140501864	0.829162416	21.02939037	0.37331478	0	0	0	1	0	0	0	0	0	0	0	0	0	0	0	0	0	0	0	0	0	3	1	3	3	2.8	3.142857143	2.857142857	2.571428571
7948	270	0.762981719	0.876305275	13.33292522	0.360327767	0	0	0	1	0	0	1	0	0	0	0	0	0	0	0	0	0	0	0	0	0	1	3	3.4	3	2.4	3.285714286	2.714285714	2.571428571
7957	235	-0.196812687	0.884628011	17.42569306	0.285961657	0	0	0	1	0	0	1	0	0	0	0	0	0	0	0	0	0	0	0	0	0	1	1	3	2.8	2.2	2.857142857	2.714285714	2.571428571
7977	24	0.367165332	0.608197489	15.42280771	0.470871985	0	0	0	0	0	0	0	0	0	0	0	0	0	0	0	0	0	0	0	0	0	1	3	1.2	1.4	1.6	1.571428571	1.428571429	2
7981	18	-0.191391508	0.532014315	19.78823795	0.44111008	0	0	0	0	0	0	0	0	0	0	0	0	0	0	0	0	0	0	0	0	0	1	3	1.2	1.2	1.2	1.857142857	2.285714286	2.142857143
7988	7	0.323152806	0.818089065	14.23045819	0.952380952	0	0	0	0	0	0	0	0	0	1	0	0	0	0	0	0	0	0	0	0	0	1	3	0	NA	NA	NA	NA	NA
7993	10	0.413760473	0.869877227	17.60799536	0.423252938	0	0	0	0	0	0	0	0	0	0	0	0	0	0	0	0	0	0	0	0	0	1	1	2.2	0.6	0.6	1.571428571	3.142857143	2.857142857
8000	13	0.616554796	0.659602407	18.47480763	0.389703154	0	0	0	0	0	0	0	0	0	0	0	0	0	0	0	0	0	0	0	0	0	1	2	1.2	1	1.2	NA	2.428571429	2.285714286
8003	28	0.546451008	0.590051505	13.45259866	0.535729746	0	0	0	0	0	0	0	0	0	0	0	0	0	0	0	0	0	0	0	0	0	1	2	1.4	1.2	NA	2	2.857142857	NA
8023	28	0.580714137	0.750285869	12.39103411	0.388620903	0	0	0	0	0	0	0	0	0	0	0	0	0	0	0	0	0	0	0	0	0	1	3	1	0.8	0.6	2.571428571	2.142857143	2.285714286
8029	12	0.278427978	0.412851684	13.01155983	0.43453927	0	0	0	0	0	0	1	0	0	0	0	0	0	0	0	0	0	0	0	0	0	1	2	2.4	NA	NA	1.857142857	NA	NA
8038	22	0.132945458	0.790838374	13.27879075	0.377798392	0	0	0	0	0	0	0	0	0	0	0	0	0	0	0	0	0	0	0	0	0	1	2	1	0.4	0.2	0.857142857	2.285714286	3.142857143
8047	1379	0.147835646	0.954348759	17.94427126	0.275293754	0	0	0	0	0	0	1	0	0	0	0	0	0	0	0	0	0	0	0	0	1	1	1	3	2.6	2.2	2.857142857	2.857142857	2.285714286
8048	1383	0.230861703	0.133087095	17.47125799	0.290940012	0	0	0	1	0	0	0	0	0	0	0	0	0	0	0	0	0	0	0	0	0	1	3	3	NA	2.6	3	NA	2.571428571
8054	1373	-0.244796369	0.680745423	17.65405541	0.301654298	0	0	0	1	0	0	0	0	0	0	0	0	0	0	0	0	0	0	0	0	0	1	3	3	2.4	2.8	3.142857143	2.714285714	2.428571429
8055	1366	0.339482293	0.858233813	17.05228099	0.27563389	0	0	0	1	0	0	1	0	0	0	0	0	0	0	0	0	0	0	0	0	0	1	3	3	2.6	2.4	2.714285714	2.714285714	2.714285714
8059	10	0.748636566	0.933273129	15.30592907	0.430519481	0	0	0	0	0	0	0	0	0	1	0	0	0	0	0	0	0	0	0	0	0	1	1	0.6	NA	NA	NA	NA	NA
8060	1398	0.161909813	0.652551596	16.84768552	0.270531849	0	0	0	1	0	0	1	0	0	0	0	0	0	0	0	0	0	0	0	0	0	3	2	2.6	2.8	2.6	3	2.714285714	2.714285714
8061	1398	0.10609434	0.736995501	16.87110848	0.333967223	0	0	0	1	0	0	1	0	0	0	0	0	0	0	0	0	0	0	0	0	0	1	2	2.8	2.6	2.8	2.857142857	2.714285714	2.857142857
8062	18	0.260013187	0.517847737	17.03159335	0.259987631	0	0	0	1	0	0	0	0	0	0	0	0	0	0	0	0	0	0	0	0	0	1	3	3	2.8	2.4	3.142857143	2.714285714	2.714285714
8063	18	0.227535642	0.879714637	16.60502426	0.315831787	0	0	0	0	0	0	0	0	0	0	0	0	0	0	0	0	0	0	0	0	0	1	2	3	2.2	2	3.142857143	2.571428571	2.571428571
8064	26	-0.159914306	0.772215401	21.61783247	0.491125541	0	0	0	0	0	0	0	0	0	0	1	0	0	0	0	0	0	0	0	0	0	1	2	2.4	2.4	1.8	1.714285714	1.714285714	2.714285714
8066	46	0.24643833	0.66876211	17.18409136	0.30868893	0	0	0	1	0	0	1	0	0	0	0	0	0	0	0	0	0	0	0	0	0	1	1	2.8	3	2.6	2.571428571	2.571428571	2.285714286
8069	39	0.416901964	0.579233366	16.84953651	0.296784168	0	0	0	0	0	0	1	0	0	0	0	0	0	0	0	0	0	0	0	0	0	1	2	3	2.8	2.6	3.285714286	2.714285714	2.714285714
8070	91	0.01686902	0.537233495	16.84705651	0.27308287	0	0	0	1	0	0	1	0	0	0	0	0	0	0	0	0	0	0	0	0	0	1	3	2.6	2.6	2	3.142857143	2.857142857	2.571428571
8071	87	0.422225928	0.64213861	16.81492841	0.312090291	0	0	0	1	0	0	0	0	0	0	0	0	0	1	0	0	0	0	0	0	0	1	3	3	3	2.4	2.857142857	2.571428571	2.714285714
8072	106	0.186861862	0.827991176	16.44312278	0.247804576	0	0	0	1	0	0	1	0	0	0	0	0	0	0	0	0	0	0	0	0	0	2	2	3	2.8	2.8	2.857142857	2.285714286	2.857142857
8074	104	0.28408833	0.47683943	16.99732927	0.255225727	0	0	0	1	0	0	0	0	0	0	0	0	0	0	0	0	0	0	0	0	0	1	2	3	3	2.4	3	2.714285714	3
8076	271	0.175729966	0.606269062	16.95206929	0.303927025	0	0	0	1	0	0	1	0	0	0	0	0	0	0	0	0	0	0	0	0	0	1	2	3	3	2.6	2.857142857	2.571428571	2.428571429
8078	274	0.117931023	0.772322268	17.20528451	0.301654298	0	0	0	1	0	1	1	0	0	0	0	0	0	0	0	0	0	0	0	0	0	1	3	3.2	2.8	2.8	3	2.857142857	NA
8079	899	0.141806182	0.278720868	16.95826282	0.299103278	0	0	0	0	0	0	0	0	0	0	0	0	0	0	0	0	0	0	0	0	0	1	1	2.6	2.8	2.2	2.571428571	2.714285714	2.714285714
8081	893	0.494076806	0.723746864	16.65704287	0.345485467	0	0	0	0	0	0	0	0	0	0	0	0	0	0	0	0	0	0	0	0	0	1	1	2.6	3	2.4	2.714285714	2.571428571	2.571428571
8082	917	0.185431233	0.553276883	17.03253867	0.324335189	0	0	0	1	0	0	1	0	0	0	0	0	0	0	0	0	0	0	0	0	0	1	1	2.8	2.8	2.6	2.714285714	2.857142857	3
8084	915	0.549469759	0.158174027	12.63891989	0.193150897	0	0	0	0	0	0	0	0	0	0	0	0	0	0	0	0	0	0	0	0	0	1	3	2.8	2.6	2.8	2.714285714	2.571428571	2.714285714
8085	938	0.173410422	0.134021342	16.87896004	0.257776747	0	0	0	0	0	0	0	0	0	0	0	0	0	0	0	0	0	0	0	0	0	1	2	2.6	2.8	2.8	3	2.714285714	2.285714286
8086	933	0.489499023	0.342909638	12.14753634	0.263388992	0	0	0	0	0	1	1	0	0	0	0	0	0	0	0	0	0	0	0	0	0	1	1	2	2.6	2.8	2.857142857	NA	2.714285714
8087	954	0.550513471	0.25400187	11.80180046	0.295701917	0	0	0	0	0	0	1	0	0	0	0	0	0	0	1	0	0	0	1	0	0	1	3	2.8	2.4	2.6	NA	NA	2.428571429
8089	248	0.47778301	0.394318639	12.5922432	0.515769944	0	0	1	0	0	0	0	1	0	0	0	0	0	0	0	0	0	0	0	0	0	1	2	2	2	1.2	2.285714286	2.285714286	3.285714286
8092	943	0.599952974	0.400806836	12.45936922	0.234817563	0	0	0	0	0	0	0	0	0	0	0	0	0	0	0	0	0	0	0	0	0	1	3	2.6	3	2.6	NA	2.571428571	2.857142857
8093	971	0.550598427	0.525596205	11.99682251	0.21100804	0	0	0	0	0	0	0	0	0	0	0	0	0	0	0	0	0	0	0	0	0	1	1	2.8	2.8	2.8	NA	2.571428571	2.714285714
8095	252	0.456147947	0.68438258	12.27411931	0.40995671	0	0	0	0	0	0	0	1	0	0	0	1	0	0	0	0	0	0	0	0	0	1	2	2.2	1.8	1.8	2	2.285714286	2.428571429
8096	967	0.6726135	0.684766836	11.69352429	0.308797155	0	0	0	1	0	0	1	0	0	0	0	0	0	0	0	0	0	0	0	0	0	1	1	2.8	2.8	2.2	NA	2.714285714	2.285714286
8097	1240	0.681292678	0.616874098	12.50299911	0.283797155	0	0	0	1	0	0	1	0	0	0	0	0	0	0	0	0	0	0	0	0	0	2	2	2.4	3	2.8	2.285714286	2.857142857	2.857142857
8100	1237	0.499017313	0.712161921	11.77358915	0.247804576	0	0	0	1	0	0	1	0	0	0	0	0	0	0	0	0	0	0	0	0	0	2	3	2.8	2.2	2.6	2.428571429	3	2.285714286
8102	1245	0.682412869	0.72948661	12.24437876	0.290940012	0	0	0	1	0	0	1	0	0	0	0	0	0	0	0	0	0	0	0	0	0	1	1	3	3	2.4	2.571428571	3.142857143	2.571428571
8103	1251	0.608584392	0.322529764	11.74071345	0.234817563	0	0	0	1	0	0	1	0	0	1	0	0	0	0	0	0	0	0	0	0	0	1	1	2.8	2.8	2.4	NA	2.714285714	2.714285714
8104	1248	0.603362698	0.774764983	12.07091611	0.234817563	0	0	0	1	0	0	1	0	0	0	0	0	0	0	0	0	0	0	0	0	0	1	1	2.6	2.2	2.8	2.714285714	2.285714286	2.714285714
8105	1266	0.594885974	0.894929221	11.80331172	0.234817563	0	0	0	1	0	0	1	0	0	0	0	0	0	0	0	0	0	0	0	0	0	1	3	2.8	2.6	2.2	2.714285714	2.714285714	NA
8106	1263	0.602302082	0.430041893	12.44363969	0.319511441	0	0	0	1	0	0	0	0	0	1	0	0	0	0	0	0	0	0	0	0	0	1	2	2.8	2.2	2.8	2.714285714	2.571428571	2.428571429
8107	78	0.65960993	0.621669158	12.43178796	0.459446506	0	0	0	0	0	0	0	1	0	0	0	0	0	0	0	0	0	0	0	0	0	1	2	2.4	1.4	1.4	2.857142857	NA	2.857142857
8108	1279	0.693228865	0.449569038	11.86148067	0.255225727	0	0	0	1	0	0	1	0	0	0	0	0	0	0	0	0	0	0	0	0	0	1	3	2.6	2.2	2.4	2.714285714	2.571428571	2.714285714
8111	1269	0.5458034	0.473822535	12.45883847	0.244449598	0	0	0	1	0	0	1	0	0	0	0	0	0	0	0	0	0	0	0	0	0	1	3	3.2	2.2	3	2.571428571	2.571428571	2.857142857
8112	1289	0.618485021	0.500355236	12.1392061	0.299103278	0	0	0	1	0	0	0	0	0	0	0	0	0	0	0	0	0	0	0	0	0	1	1	3	2.6	2.8	2.714285714	2.285714286	2.714285714
8113	24	0.227371653	0.748087143	20.30617055	0.356586271	0	0	0	0	0	0	0	0	0	0	0	0	0	0	0	0	0	0	0	0	0	2	2	1.2	1.6	1.8	1.428571429	1.285714286	2
8114	1290	0.699043954	0.463739935	11.92166236	0.319511441	0	0	0	0	0	0	1	0	0	0	0	0	0	0	0	0	0	0	0	0	0	1	1	2.8	3	2.2	3.142857143	NA	2.714285714
8115	1323	0.577359484	0.872333962	12.7227521	0.234817563	0	0	0	1	0	0	0	0	0	0	0	0	0	0	0	0	0	0	0	0	0	3	1	2.4	3	2.2	2.857142857	2.571428571	2.714285714
8117	1318	0.464662102	0.587555821	12.31722434	0.234817563	0	0	0	0	0	0	0	0	0	0	0	0	0	0	0	0	0	0	0	0	0	3	2	2.8	2.8	2.8	NA	2.714285714	2.857142857
8118	1340	0.090486284	0.524540182	16.95229537	0.231416203	0	0	0	0	0	0	0	0	0	0	0	0	0	0	0	0	0	0	0	0	0	1	3	2.6	2.4	2	2.714285714	2.285714286	2.428571429
8120	1334	0.587617827	0.444759793	11.92564934	0.27308287	0	0	0	0	0	0	1	0	0	0	0	0	0	0	0	0	0	0	0	0	0	3	2	3	2.6	2.6	2.857142857	2.571428571	2.714285714
8123	1359	0.241169921	0.182899343	16.55560283	0.249273346	0	0	0	1	0	1	0	0	0	0	0	0	0	0	0	0	0	0	0	0	0	3	2	3	2.6	2.8	2.285714286	NA	2.285714286
8124	1353	0.389862381	0.612175797	17.12571308	0.231416203	0	0	0	1	0	0	1	0	0	0	0	0	0	0	0	0	0	0	0	0	0	3	1	2.8	2.4	2.2	2.714285714	2.714285714	2.428571429
8125	1376	0.724251253	0.396760108	12.32498504	0.21100804	0	0	0	1	0	0	0	0	0	0	0	0	0	0	0	0	0	0	0	0	0	3	2	2.4	3	2.6	2.714285714	2.857142857	2.714285714
8126	1372	0.669513661	0.537779711	12.08834052	0.259987631	0	0	0	0	0	0	1	0	0	0	0	0	0	0	0	0	0	0	0	0	0	1	3	2.4	2.8	2	NA	2.571428571	2.714285714
8127	29	0.523682361	0.781280619	11.74137713	0.277844774	0	0	0	0	0	0	0	0	0	0	0	0	0	0	0	0	0	0	0	0	0	1	2	3	2.6	2.8	NA	2.285714286	3
8131	20	0.632810437	0.294773441	11.30210372	0.242238714	0	0	0	0	0	1	0	0	0	0	0	0	0	0	0	0	0	0	0	0	0	3	2	3.2	2.2	2.8	2.714285714	2.857142857	3.142857143
8132	47	0.265977986	0.601046173	16.46240516	0.255225727	0	0	0	1	0	0	0	0	0	0	0	0	0	0	0	0	0	0	0	0	0	3	3	2.8	3	2.8	2.571428571	2.571428571	2.714285714
8134	51	0.206455964	0.492758755	16.23387416	0.355225727	0	0	0	0	0	0	1	0	0	0	0	0	0	0	0	0	0	0	0	0	0	1	1	2.8	3	2.8	2.714285714	2.285714286	2.142857143
8136	17	-0.100950186	0.864720481	17.90152694	0.417532468	0	0	0	0	0	0	0	0	0	0	0	0	0	0	0	0	0	0	0	0	0	1	1	1.8	1.6	1.6	NA	2.142857143	2.428571429
8138	770	0.531977213	0.424804521	11.90587365	0.366280148	0	0	0	0	0	0	0	0	0	0	0	0	0	0	0	0	0	0	0	0	0	1	3	1.6	1.2	1.6	2.428571429	2.285714286	2.714285714
8143	20	0.178195374	0.754217338	15.1233407	0.514981447	0	0	0	0	0	0	0	0	0	0	0	0	0	0	0	0	0	0	0	0	0	1	1	1.8	1.8	2	1.142857143	1.428571429	1.142857143
8146	707	0.547161918	0.332337678	13.61896667	0.345871985	0	0	0	0	0	0	0	1	0	0	0	1	0	0	0	1	0	0	0	0	0	1	3	2	2.2	1	2.285714286	2	3
8149	742	0.646010566	0.307884634	13.57512281	0.417532468	0	0	0	0	0	0	0	1	0	0	0	1	0	0	0	0	0	0	0	0	0	1	3	2	1	1.2	2.285714286	2.428571429	3.142857143
8152	15	0.421679131	0.952924721	14.3115441	0.509214595	0	0	0	0	0	0	0	0	0	0	0	1	0	0	0	0	0	0	0	0	0	1	2	1.6	2.2	1.6	1.428571429	0.428571429	1.857142857
8156	1003	0.674052577	0.917086674	13.80378057	0.397124304	0	0	0	0	0	0	0	1	0	0	0	1	0	1	0	0	0	0	0	0	0	1	3	2.4	1.8	1.4	2.857142857	2.428571429	3
8158	13	0.373622512	0.796040173	13.13178327	0.449226964	0	0	0	0	0	0	0	0	0	0	0	0	0	0	0	0	0	0	0	0	0	1	1	2	1.8	1.6	1.857142857	2.571428571	2.428571429
8160	18	0.287782854	0.62993275	18.07688404	0.288280767	0	0	0	0	0	0	0	0	0	0	0	0	0	0	0	0	0	0	0	0	0	1	3	2.6	NA	NA	1.857142857	NA	NA
8161	14	0.754893968	0.915320862	13.10350301	0.638435374	0	0	0	0	0	0	0	0	0	0	0	0	0	0	0	0	0	0	0	0	0	1	1	1.4	NA	NA	2	NA	NA
8167	14	0.656890474	0.96875136	15.20501823	0.418382808	0	0	0	0	0	0	1	0	0	0	0	0	0	0	0	0	0	0	0	0	0	1	3	0.6	0.2	0.4	2.571428571	2.714285714	2.571428571
8168	11	-0.067659138	0.026537147	15.14781116	0.461131725	0	0	0	0	0	0	0	0	0	0	0	0	0	0	0	0	0	0	0	0	0	1	1	2.2	2	2	1.714285714	2.285714286	2
8170	1146	0.663574672	0.386069106	11.36726805	0.389548547	0	0	0	0	0	0	0	1	0	0	0	0	0	0	0	0	0	0	0	0	0	1	1	2	1.2	1.6	2	2.571428571	3.285714286
8172	23	0.010528503	0.918321556	19.94631075	0.530859617	0	0	0	0	0	0	0	0	0	0	0	0	0	0	0	0	0	0	0	0	0	1	2	2.4	2.8	2.6	NA	1.428571429	2.142857143
8173	445	-0.191570684	0.894207984	19.89453703	0.433920841	0	0	0	0	0	0	0	0	0	0	0	0	0	0	0	0	0	0	0	0	0	1	1	2	2.2	2	2.285714286	NA	2.571428571
8175	29	0.419113514	0.826456539	19.75537224	0.385837972	0	0	0	0	0	0	0	0	0	0	0	0	0	0	0	0	0	0	0	0	0	1	1	2.6	NA	NA	NA	NA	NA
8178	1126	0.523899419	0.521127362	12.94727414	0.588528139	0	0	0	0	0	0	0	1	0	0	0	0	0	0	0	0	0	0	0	0	0	1	2	2.6	1.4	1.4	2.571428571	2.285714286	3.142857143
8181	975	0.513672195	0.400199492	12.16099665	0.361410019	0	0	0	0	0	0	0	1	0	0	0	0	0	0	0	0	0	0	0	0	0	2	2	1.2	1.6	1.4	2.285714286	2.428571429	2.571428571
8182	10	0.074270372	0.79701677	17.18739403	0.696057514	0	0	0	0	0	0	0	0	0	1	0	0	0	0	0	0	0	0	0	0	0	1	2	2.4	NA	NA	1	NA	NA
8185	20	0.464794855	0.622455059	12.03994202	0.383750773	0	0	0	0	0	0	0	0	0	0	0	0	0	0	0	0	0	0	0	0	0	1	3	1	0.8	0.8	2.571428571	2.857142857	3.285714286
8186	6	0.66130027	0.544903867	11.59561008	0.212136673	0	0	0	0	0	0	0	0	1	0	0	0	0	0	0	0	0	0	0	0	0	1	2	2	NA	NA	NA	NA	NA
8188	13	0.099475969	0.249732799	18.41223292	0.400525665	0	0	0	0	0	0	0	0	0	0	0	0	0	0	0	0	0	0	0	0	0	1	1	1.4	1.2	1	1.714285714	2.285714286	2
8189	14	0.56797967	0.758471279	18.42105335	0.378880643	0	0	0	0	0	0	0	0	0	0	0	0	0	0	0	0	0	0	0	0	0	1	3	1.4	1	1	1.571428571	2.571428571	2.714285714
8190	15	0.442771769	0.697852124	16.35939478	0.449613482	0	0	0	0	0	0	0	1	0	0	0	0	0	0	0	0	0	0	0	0	0	1	3	1.4	NA	NA	1.142857143	NA	NA
8194	17	0.540924062	0.372641043	11.87190797	0.369681509	0	0	0	0	0	0	0	0	0	0	0	0	0	0	0	0	0	0	0	0	0	1	2	1.4	1.2	1.6	2.857142857	2.571428571	2.714285714
8195	15	0.425414813	0.789673444	18.73804477	0.44809833	0	0	0	0	0	0	0	0	0	1	0	0	0	0	0	0	0	0	0	0	0	3	1	2.8	NA	NA	2.857142857	NA	NA
8196	1278	0.402738614	0.767091122	10.60426942	0.598654917	0	0	0	0	0	0	0	0	0	0	0	0	0	0	0	0	0	0	0	0	0	1	3	1.2	0.6	0.4	1.857142857	2.857142857	4
8197	10	0.628578466	0.977124183	14.21857165	1	0	0	0	0	0	0	0	0	0	0	0	0	0	0	0	0	0	0	0	0	0	1	2	0.6	0.6	1.8	2	2	1.714285714
8202	7	0.199293336	-0.380537008	14.87121776	0.229143476	0	0	0	0	0	0	1	1	0	1	0	0	0	0	0	0	0	0	0	0	0	1	2	2.2	NA	NA	2.285714286	NA	NA
8204	877	0.64023724	0.882146781	11.99628941	0.445670996	0	0	0	0	0	0	0	1	0	0	0	0	0	0	0	0	0	0	0	0	0	2	3	2	1.8	1	2.857142857	2	3.571428571
8206	410	0.653732538	0.889027849	13.06966601	0.332452072	0	0	0	0	0	0	0	1	0	0	0	0	0	0	0	0	0	0	0	0	0	1	1	2.6	1.8	1	2.857142857	2.285714286	3.142857143
8208	28	0.83634739	0.877655009	19.80430991	0.39321274	0	0	0	0	0	0	0	0	0	0	0	0	0	0	0	0	0	0	0	0	0	1	3	2.8	2.8	0.6	1.571428571	1	3
8212	15	0.244197904	0.387939272	19.11304182	0.601020408	0	0	0	0	0	0	1	0	0	0	0	0	0	0	0	0	0	0	0	0	0	1	1	1.2	NA	NA	1.285714286	NA	NA
8215	361	0.648098435	0.907242128	12.48054271	0.366975881	0	0	0	0	0	0	0	1	0	0	0	0	0	0	0	1	0	0	0	0	0	1	3	2	1	1.2	3	2	2.285714286
8221	13	0.259819779	0.742415671	19.70470772	0.512152134	0	0	0	0	0	0	0	0	0	0	0	0	0	0	0	0	0	0	0	0	0	1	2	2	1.6	0.8	0.857142857	0.857142857	3.285714286
8223	24	0.030414041	-0.098444526	18.44687258	0.425803958	0	0	0	0	0	0	0	0	0	0	0	0	0	0	0	0	0	0	0	0	0	1	1	2	1.2	1.2	1.857142857	1.857142857	1.571428571
8226	16	0.279876359	0.847081928	14.495049	0.355225727	0	0	0	0	0	0	1	0	0	0	0	0	0	0	0	0	0	0	0	0	0	1	2	1.2	1.2	0.6	1.571428571	1.571428571	1.857142857
8234	11	0.609737148	0.921240135	19.07415245	0.488064317	0	0	0	0	0	0	0	0	0	0	0	0	0	0	0	0	0	0	0	0	0	1	1	1.2	1.2	1.4	0.857142857	NA	1.142857143
8237	18	0.271737794	0.485898282	15.31756396	0.389703154	0	0	0	0	0	0	0	0	0	0	0	0	0	0	0	0	0	0	0	0	0	1	3	1.4	0.8	1	1.142857143	2.714285714	NA
8239	18	0.387814391	0.252386592	16.57650673	0.353988868	0	0	0	0	0	0	0	0	0	0	0	0	0	1	0	0	0	0	0	0	0	1	3	1.2	1.4	1.2	2.142857143	1.857142857	1.857142857
8240	13	0.403701398	0.890924588	18.74685556	0.376716141	0	0	0	0	0	0	0	0	0	0	0	0	0	0	0	0	0	0	0	0	0	1	2	2.8	2	1.6	1.571428571	1.428571429	2.142857143
8252	14	0.036825892	0.896445608	14.87368729	0.533426098	0	0	0	0	0	0	0	0	0	0	0	0	0	0	0	0	0	0	0	0	0	1	1	0.2	NA	NA	3.428571429	NA	NA
8255	29	0.466380087	0.158259894	18.49486584	0.402690167	0	0	0	0	0	0	0	0	0	1	0	0	0	0	0	0	0	0	0	0	0	1	2	1	NA	NA	1.571428571	NA	NA
8261	21	0.452365459	0.935233853	15.08092544	0.484013605	0	0	0	1	0	0	0	0	0	0	0	0	0	0	0	0	0	0	0	0	0	1	3	2	NA	NA	1.857142857	NA	NA
8266	11	0.148278109	0.840028651	17.26927889	0.659183673	0	0	0	0	0	0	0	0	0	0	0	0	0	0	0	0	0	0	0	0	0	1	1	2.4	NA	NA	0.857142857	NA	NA
8285	12	0.545438368	0.947262397	12.28493509	0.656122449	0	0	0	0	0	0	0	0	0	0	0	0	0	0	0	0	0	0	0	0	0	1	2	1	1	3.6	2.857142857	NA	NA
8291	810	0.542939583	0.467590807	12.04360139	0.53580705	0	0	1	0	0	0	0	0	0	0	0	0	0	0	0	0	0	0	0	0	0	1	2	1.6	1.8	1	2	2.571428571	3
8293	5	0.392571363	0.648424817	13.2214725	0.541960421	0	0	0	0	0	0	1	0	0	1	0	0	0	0	0	0	0	0	0	0	0	1	1	0.8	NA	NA	2	NA	NA
8294	816	0.412253822	0.397272762	12.1683532	0.406246135	0	0	1	0	0	0	0	1	0	0	0	0	0	0	0	0	0	0	0	0	0	1	2	1.8	2.2	1.2	2.571428571	2.428571429	3
8295	15	0.125230828	0.779655541	15.86124229	0.438790971	0	0	0	0	0	0	0	0	0	0	0	0	0	0	0	0	0	0	0	0	0	1	1	1	1.2	0.8	1.714285714	1.428571429	1.428571429
8297	659	0.458050489	0.975245441	11.9597209	0.417841682	0	0	0	0	0	0	0	0	0	0	0	0	0	0	1	0	0	0	0	0	0	1	3	2.2	1.4	1.2	2.571428571	2.428571429	2.285714286
8298	689	0.494255633	0.187475791	13.26489761	0.438218924	0	0	0	0	0	0	0	1	0	0	0	0	0	0	0	0	0	0	0	0	0	1	1	1.4	1.8	1	2	2.428571429	2.142857143
8299	696	0.378475051	0.501780391	12.64757196	0.353927025	0	0	0	0	0	0	0	1	0	0	0	0	0	0	0	1	0	0	0	0	0	1	3	2	1.8	1	3.285714286	2.428571429	2.428571429
8301	694	0.715827487	0.707432453	13.55545279	0.331756339	0	0	0	0	0	0	0	1	0	0	0	0	0	0	0	0	0	0	1	0	0	1	3	2.6	1.8	1.6	3.428571429	2.428571429	2.571428571
8302	21	-0.027924157	0.209758835	18.53162976	0.401716141	0	0	0	0	0	0	0	0	0	0	0	0	0	0	0	0	0	0	0	0	0	1	2	1.2	1	0.4	2.428571429	1.428571429	1.714285714
8304	698	0.648992292	0.777288621	10.92205185	0.425262832	0	0	0	1	0	0	0	1	0	0	0	0	0	0	0	0	0	0	0	0	0	1	2	2	1.4	1.4	3	1.857142857	3
8307	696	0.536587335	0.060130712	13.98399521	0.410049474	0	0	0	0	0	0	0	1	0	0	0	0	0	0	0	0	0	0	0	0	0	1	2	2.4	1.2	1.4	2.571428571	2.428571429	3
8308	26	-0.040017792	0.41347658	16.89534618	0.495068027	0	0	0	0	0	0	0	0	0	0	0	0	0	0	0	0	0	0	0	0	0	1	1	1.6	1.8	1	1	1	2
8309	712	0.676927342	0.545589735	13.33360094	0.427906617	0	0	1	0	0	0	0	1	0	0	0	0	0	0	0	0	0	0	0	0	0	1	1	3	1	1.2	2.571428571	2	2.428571429
8310	719	0.736990911	0.31041334	13.91450415	0.322758194	0	0	1	0	0	0	0	1	0	0	0	0	0	0	0	0	0	0	0	0	0	2	1	2.2	1.8	1.2	2.857142857	2.857142857	2.714285714
8312	734	0.60126474	0.605325559	12.60649086	0.366914038	0	0	0	0	0	0	0	1	0	0	0	0	0	0	0	1	0	0	0	0	0	1	3	2	1.8	1	3.285714286	2.285714286	2.857142857
8313	721	0.65572555	0.664504341	13.32236152	0.382560297	0	0	0	1	0	0	0	1	0	0	0	0	0	0	0	0	0	0	0	0	0	1	2	1.6	1.6	1.4	2.428571429	2.714285714	2.714285714
8319	37	0.236018355	0.571197817	17.86607281	0.343661101	0	0	0	0	0	0	0	0	0	0	0	0	0	0	0	0	0	0	0	0	0	1	3	1.8	1.8	1	2.571428571	NA	NA
8320	25	-0.136661549	0.733672545	12.89961189	0.403076685	0	0	0	0	0	0	0	0	0	0	0	0	0	0	0	0	0	0	0	0	0	1	1	1	NA	NA	1.428571429	NA	NA
8321	110	0.205869988	-0.029362297	13.76511302	0.353988868	0	0	0	1	0	0	1	0	0	1	0	0	0	0	0	0	0	0	0	0	0	1	3	1.2	NA	NA	2.571428571	NA	NA
8323	11	0.471631729	0.971437663	14.12991281	0.384137291	0	0	0	0	0	0	1	0	0	0	0	0	0	0	0	0	0	0	0	0	0	1	3	1.8	1.6	1	2	1.714285714	2.571428571
8327	11	0.546148118	0.925047369	18.41317851	0.493444651	0	0	0	1	0	0	0	0	0	0	0	0	0	0	0	0	0	0	0	0	0	1	2	2.8	NA	2.2	0.857142857	NA	1.571428571
8338	22	0.699615055	0.56482884	10.26798406	0.430519481	0	0	0	0	0	0	0	0	0	0	0	0	0	0	0	0	0	0	0	0	0	2	1	2	2	1.4	NA	NA	1.857142857
8340	14	0.016889382	0.838003643	19.48192188	0.355457638	0	0	0	0	0	0	1	0	0	0	0	0	0	0	0	0	0	0	0	0	0	1	1	0.8	1	1	1.285714286	1.571428571	1.428571429
8344	10	NA	0.969061889	7.215840796	0.547526283	0	0	0	0	0	0	0	0	0	0	1	0	0	0	0	0	0	0	0	0	0	1	3	1.8	3	3	NA	NA	NA
8345	19	0.703421386	0.506725062	10.99503305	0.47690167	0	0	0	0	0	0	0	0	0	0	0	0	0	0	0	0	0	0	0	0	0	2	3	2	2	2	NA	NA	NA
8348	18	0.53653464	0.943774565	11.22985517	0.420439085	0	0	0	1	0	0	1	0	0	0	0	0	0	0	0	1	0	0	0	0	0	2	3	2	2	1.8	NA	NA	NA
8349	13	0.289228008	0.747661573	17.17646638	0.447062461	0	0	0	0	0	0	0	0	0	1	0	0	0	0	0	0	0	0	0	0	0	1	3	0.6	NA	0.6	NA	NA	3.142857143
8350	1158	0.460418451	0.637106381	11.81427573	0.417532468	0	0	1	0	0	1	0	1	0	0	0	0	0	0	0	0	0	0	0	0	0	2	1	2	2.2	2	2.285714286	2.285714286	3.285714286
8352	19	0.594563436	0.575851784	12.83584907	0.48834261	0	0	0	0	0	0	0	1	0	0	0	0	0	0	0	0	0	0	0	0	0	1	1	2	1.8	1.8	2.285714286	1.857142857	2.714285714
8355	1374	0.401055564	0.393873033	11.62771731	0.565955473	0	0	0	0	0	0	0	1	0	0	0	1	0	0	0	0	0	0	0	0	0	1	2	1.6	2	1	2.285714286	2	2.857142857
8357	1209	0.486973293	0.555164572	11.94354269	0.499443414	0	0	0	0	0	0	0	1	0	0	0	1	0	0	0	0	0	0	0	0	0	1	3	2	1.2	NA	1.714285714	2.428571429	NA
8358	1166	0.58297107	0.61118614	16.30079165	0.303927025	0	0	0	0	0	0	0	1	0	0	0	0	0	0	0	0	0	0	0	0	0	1	1	2	1.6	1.4	2.857142857	2.571428571	2.428571429
8359	6	1	0.898547193	9.332089579	0.430132962	0	0	0	1	0	0	0	0	0	0	1	0	0	0	0	0	0	0	0	0	0	1	2	2.8	2.8	3	3.285714286	1.428571429	NA
8360	1038	0.588835669	0.650679325	12.89837892	0.441125541	0	0	0	0	0	0	0	1	0	0	0	0	0	0	0	0	0	0	0	0	0	1	2	2.4	1	1	NA	1.571428571	2.428571429
8362	7	1	0.976682287	7.872148097	0.470717378	0	0	0	1	0	0	0	0	0	0	1	0	0	0	0	0	0	0	0	0	0	1	1	2.8	NA	NA	NA	NA	NA
8364	1038	0.67672084	0.840432954	13.5003912	0.444526902	0	0	0	0	0	0	0	1	0	0	0	0	0	0	0	0	0	0	0	0	0	1	1	1.8	0.6	1.4	3	1.428571429	2.857142857
8367	5	NA	0.923398791	8.7852264	0.493908472	0	0	0	0	0	0	0	0	0	0	1	0	0	0	0	0	0	0	0	0	0	1	1	4	2.4	3.4	NA	2.857142857	NA
8368	946	0.485994245	0.847143332	12.6974537	0.482467532	0	0	0	0	0	0	0	1	0	0	0	1	0	0	0	0	0	0	0	0	0	1	2	1.6	0.8	1.2	3	2.142857143	2.714285714
8369	5	NA	0.925007258	7.477908531	0.41969697	0	0	0	0	0	0	0	0	0	0	0	0	0	0	0	0	0	0	0	0	0	1	2	2.6	2.4	3	NA	3	NA
8370	1421	0.619982517	0.799532789	13.49235048	0.330179344	0	0	0	0	0	0	0	1	0	0	0	0	0	1	0	0	0	0	0	0	0	1	3	2.2	1.2	1.4	3	1.428571429	2.571428571
8371	1036	0.665146569	0.547355754	13.21060155	0.379220779	0	0	0	0	0	0	0	1	0	0	0	0	0	0	0	0	0	0	0	0	0	2	1	2.2	1.4	0.8	3.285714286	2.428571429	3.142857143
8372	1169	0.760174606	0.811573736	13.18082301	0.330179344	0	0	0	0	0	0	0	1	0	0	0	1	0	0	0	1	0	0	0	0	0	1	3	2.4	1.4	1.2	3.285714286	2.857142857	2.714285714
8373	310	0.225258274	0.480753517	17.09303698	0.246722325	0	0	0	0	0	0	1	0	0	0	0	0	0	0	0	0	0	0	0	0	0	1	2	2.8	2	2.8	3	2.142857143	2.857142857
8374	298	0.142265865	0.546022432	16.30085108	0.249273346	0	0	0	0	0	0	1	0	0	0	0	0	0	0	0	0	0	0	0	0	0	1	2	3	2.6	3	2.857142857	2.142857143	2.571428571
8375	1366	0.72119813	0.844596111	13.52554984	0.37331478	0	0	0	0	0	0	0	1	0	0	0	0	0	0	0	0	0	0	0	0	0	1	1	1.8	1.4	1.6	2.285714286	1.714285714	2.285714286
8378	874	0.125343205	0.009124362	16.77683999	0.281246135	0	0	0	1	0	0	1	1	0	0	0	0	0	0	1	1	0	1	1	0	0	1	3	2.8	3	2.4	2.857142857	2.428571429	2.571428571
8379	872	0.313944192	0.713239508	16.67567172	0.232266543	0	0	0	1	0	0	0	0	0	0	0	0	0	0	0	0	0	0	0	0	0	3	3	2.8	2.2	2.6	2.857142857	3	2.142857143
8380	895	0.325842697	0.361692227	16.68593344	0.246722325	0	0	0	1	0	0	1	0	0	0	0	0	0	0	0	0	0	0	0	0	0	1	1	2.4	3	2.8	2.428571429	2.857142857	2.714285714
8381	891	0.309718898	0.104368824	16.94418254	0.290940012	0	0	0	0	0	0	0	0	0	0	0	0	0	0	0	0	0	0	0	0	0	1	3	2.8	3	2.4	2.714285714	2.428571429	2.714285714
8383	921	0.247520683	0.816897426	16.61083442	0.21100804	0	0	0	0	0	0	0	0	0	0	0	0	0	0	0	0	0	0	0	0	0	1	1	2.8	3	2	2.428571429	2.571428571	2.714285714
8385	916	0.296003839	0.844789424	16.60682622	0.228865182	0	0	0	1	0	0	0	0	0	0	0	0	0	0	0	0	0	0	0	0	0	3	2	2.6	2.2	2.2	2.714285714	2.285714286	2.714285714
8387	935	0.588866191	0.566300377	12.38845791	0.299103278	0	0	0	0	0	0	0	0	0	0	0	0	0	0	0	0	0	0	0	0	0	3	3	2.8	2.8	2.8	2.714285714	2.285714286	2.714285714
8388	929	0.317097815	-0.159189888	16.95316975	0.224381571	0	0	0	0	0	1	1	0	0	0	0	0	0	0	0	0	0	0	0	0	0	1	2	2.8	2.8	2.8	3	2.857142857	2.714285714
8389	946	0.64126333	0.459591217	11.98399528	0.246722325	0	0	0	0	0	0	0	1	0	0	0	0	0	0	0	0	0	0	0	0	0	1	2	2.6	2	2.2	2.571428571	2.285714286	2.285714286
8390	947	0.554465898	0.925476303	11.82839252	0.231416203	0	0	0	0	0	0	1	0	0	0	0	0	0	0	0	0	0	0	0	0	0	1	1	2.2	2.2	3	2.714285714	2	2.714285714
8391	985	0.165398153	0.700730925	16.77674444	0.196552257	0	0	0	1	0	0	0	0	0	0	0	0	0	0	0	0	0	0	0	0	0	1	2	1.8	2.2	2.8	2.428571429	2.571428571	2.857142857
8392	981	0.232493124	0.820849201	16.96829579	0.270531849	0	0	0	0	0	0	1	0	0	0	0	0	0	0	0	0	0	0	0	0	0	3	3	2.2	2.4	2.2	2.714285714	2.285714286	2.285714286
8393	1000	0.394198992	0.42760119	16.52516791	0.221722325	0	0	0	0	0	0	1	0	0	0	0	0	0	0	0	0	0	0	0	0	0	3	1	2.8	2.2	2.6	2.571428571	2.285714286	2
8395	997	-0.213551343	0.547746873	17.08701091	0.303927025	0	0	0	1	0	0	1	0	0	0	0	0	0	0	0	0	0	0	0	0	0	3	3	2.6	2.2	2.2	2.714285714	2	2.285714286
8396	1140	0.069030467	0.670779174	16.7474638	0.282714904	0	0	0	0	0	0	0	0	0	0	0	0	0	0	0	0	0	0	0	0	0	3	1	2.8	2.2	2.4	2.571428571	2.285714286	2
8397	1138	-0.1163839	0.865450061	16.22260411	0.290831787	0	0	0	1	0	0	0	0	0	0	0	0	0	0	0	0	0	0	0	0	0	1	3	2.6	2.8	2.2	2.714285714	2.428571429	2.714285714
8398	1155	0.099008283	0.713223638	17.49531494	0.27563389	0	0	0	1	0	0	1	0	0	0	0	0	0	0	0	0	0	0	0	0	0	1	1	2.8	3.4	2.4	2.285714286	2.285714286	2.142857143
8399	1158	0.206204906	0.581430692	17.04780647	0.257436611	0	0	0	1	0	0	1	0	0	0	0	0	0	0	0	0	0	0	0	0	0	3	2	2.6	2.2	2.2	2.142857143	2.571428571	2.285714286
8400	1189	0.393253168	0.800549176	16.47441723	0.226314162	0	0	0	1	0	0	0	0	0	0	0	0	0	0	0	0	0	0	0	0	0	3	2	1.6	2.4	2.2	2.428571429	2.142857143	2.285714286
8401	1192	0.307057429	0.867052549	16.57752058	0.319511441	0	0	0	0	0	0	1	0	0	0	0	0	0	0	0	0	0	0	0	0	0	1	2	1.8	2.2	2.2	NA	2.428571429	2.857142857
8402	1212	0.702779738	0.876066712	12.10465153	0.27308287	0	0	0	0	0	0	0	0	0	0	0	0	0	0	0	0	0	0	0	0	0	1	1	2.6	2.2	2.2	2.857142857	NA	2.714285714
8403	1207	0.790653704	0.649551356	11.94122942	0.251824366	0	0	0	0	0	0	0	0	0	0	0	0	0	0	0	0	0	0	0	0	0	1	2	2.4	2.2	2.4	3.285714286	NA	2.714285714
8404	18	0.7091046	0.658101266	11.987158	0.47733457	0	0	0	0	0	0	0	0	0	0	0	0	0	0	0	0	0	0	0	0	0	2	3	2	2	2	NA	NA	NA
8405	1306	0.638139924	0.576425982	11.57715983	0.255225727	0	0	0	1	0	0	0	0	0	0	0	0	0	0	0	0	0	0	0	0	0	1	1	2.8	2.2	2.8	NA	2.285714286	2.571428571
8407	13	0.667063374	0.372472511	11.06396826	0.433920841	0	0	0	1	0	0	0	0	0	0	0	1	0	0	0	0	1	0	0	0	0	2	3	1.8	2	2	NA	2	NA
8408	5	0.626711642	0.245250704	13.84187038	0.390940012	0	0	0	1	1	0	0	0	0	1	0	0	0	0	0	0	0	0	0	0	0	1	1	2	NA	NA	1.428571429	NA	NA
8411	11	0.571594878	0.85119259	11.3176815	0.513698207	0	0	0	0	0	0	0	0	0	0	0	1	0	0	0	0	0	0	0	0	0	2	2	1.8	2	2	NA	NA	1.857142857
8412	14	0.545825234	0.938055331	14.62219148	0.625170068	0	0	0	0	0	0	0	0	0	0	0	0	0	0	0	0	0	0	0	0	0	1	1	1.6	1.2	1	2.571428571	3.285714286	3.571428571
8415	23	0.531351022	0.85606519	13.24986549	0.369140383	0	0	0	0	0	0	0	0	0	0	0	0	0	0	0	0	0	0	0	0	0	2	2	2	2	2	2	NA	2
8419	1107	-0.120213862	0.7820936	18.17986975	0.363729128	0	0	0	0	0	0	0	0	0	0	0	0	0	0	0	0	0	0	0	0	0	1	1	1.8	1.2	0.8	2.571428571	NA	NA
8420	27	0.072185491	0.712381358	18.72338895	0.44111008	0	0	0	0	0	0	1	0	0	0	0	0	0	0	0	0	0	0	0	0	0	1	2	2.2	NA	2.2	1	NA	0.714285714
8422	14	0.083446132	0.783391825	13.53387115	0.355179344	0	0	0	0	0	0	1	0	0	0	0	0	0	0	0	0	0	0	0	0	0	1	3	1	0.2	0	1.714285714	NA	NA
8425	20	0.216787137	0.72907614	19.85748484	0.43855906	0	0	0	0	0	0	0	0	0	1	0	0	0	0	0	0	0	0	0	0	0	1	1	2.6	NA	NA	0.571428571	NA	NA
8428	20	0.66115273	0.667393725	18.80949483	0.356307978	0	0	0	0	0	0	0	0	0	0	0	0	0	0	0	0	0	0	0	0	0	1	2	2.8	2.6	2.2	1.142857143	2	2.285714286
8433	659	0.586662865	0.340035114	12.23299494	0.562152134	0	0	0	0	0	0	0	0	0	0	0	0	0	0	0	0	0	0	0	0	0	1	1	1.6	1.4	1.4	2	2.857142857	2.571428571
8435	689	0.72642939	0.431257664	12.9821072	0.418552876	0	0	0	0	0	0	0	1	0	0	0	0	0	0	0	0	0	0	0	0	0	1	1	1.8	1.2	1.2	3.285714286	2.428571429	2.571428571
8438	1115	0.657246106	0.535083998	13.94158588	0.317192331	0	0	0	0	0	0	0	1	0	0	0	0	0	0	0	0	0	0	0	0	0	1	2	1.2	1.4	1.6	2.857142857	1.857142857	2.142857143
8441	1142	0.699161945	0.906045908	12.5229412	0.371459493	0	0	0	0	0	0	0	1	0	0	0	1	0	0	0	0	0	0	0	0	0	1	3	2.2	1.6	1	3	3	2.285714286
8442	697	0.559138176	0.850669536	13.39547278	0.438729128	0	0	0	0	0	0	0	0	0	0	0	0	0	0	0	0	0	0	0	0	0	1	1	2.4	1.4	1	3.142857143	3.142857143	2.714285714
8443	775	0.499782995	0.783267971	14.00450422	0.397433519	0	0	0	0	0	0	0	1	0	0	0	0	0	0	0	1	0	0	0	0	0	1	3	2	1	1.8	3	2.428571429	3.285714286
8444	807	0.78353745	0.587170574	13.63268165	0.317192331	0	0	0	0	0	0	0	1	0	0	0	1	0	0	0	0	0	0	0	0	0	1	2	1.6	2	0.8	2.428571429	2.714285714	2.857142857
8450	7	0.438185721	0.894915753	12.6861705	0.594557823	0	0	0	0	0	0	1	0	0	0	0	0	0	0	0	0	0	0	0	0	0	1	3	2.2	NA	NA	1.285714286	NA	NA
8464	13	-0.095061894	0.981359129	17.74601355	0.519573284	0	0	0	0	0	0	0	0	0	0	0	0	0	0	0	0	0	0	0	0	0	1	3	2.2	1.2	0.6	1.857142857	1.285714286	2
8465	9	0.336865644	0.551012852	15.83215198	0.565337044	0	0	0	0	0	0	0	0	0	0	0	0	0	0	0	0	0	0	0	0	0	1	3	0.8	NA	0.8	1.428571429	NA	1.857142857
8472	10	0.307721727	-0.232341829	20.32118052	0.339919604	0	0	0	0	0	0	0	0	0	1	0	0	0	0	0	0	0	0	0	0	0	1	3	1.8	NA	NA	2.142857143	NA	NA
8479	12	0.777502987	0.588844661	18.68328695	0.499165121	0	0	0	0	0	0	0	0	0	0	0	0	0	0	0	0	0	0	0	0	0	1	3	0.8	0.6	0.4	2.285714286	2.285714286	NA
8505	30	0.449505605	0.272635364	15.64431622	0.382668522	0	0	0	0	0	0	0	0	0	0	0	0	0	0	0	0	0	0	0	0	0	1	3	2.2	2	0.6	2	2.285714286	2.142857143
8507	33	-0.153750263	0.740514479	18.32693521	0.444635127	1	0	0	0	0	0	1	0	0	0	0	0	0	0	0	0	0	0	0	0	0	1	1	0.6	1	0.6	3.142857143	3.142857143	3.142857143
8516	17	-0.073959389	0.770952117	21.75030807	0.501329623	0	0	0	0	0	0	0	0	0	0	0	0	0	0	0	0	0	0	0	0	0	1	1	1.6	1	0.2	0.857142857	0.571428571	1
8524	14	0.330026096	0.944285012	22.28990787	0.548794063	0	0	0	0	0	0	0	0	0	0	0	0	0	0	0	0	0	0	0	0	0	1	1	2	3.2	2.2	0.571428571	0	0.285714286
8534	13	0.720653454	0.663729094	16.82941705	0.46546073	0	0	0	0	0	0	0	0	0	0	0	0	0	0	0	0	0	0	0	0	0	1	3	0.6	0.6	0.4	2	2.428571429	4
8563	13	0.604941531	0.64834191	11.13763989	0.48432282	0	0	0	1	0	0	0	0	0	0	0	0	0	0	0	0	0	0	0	0	0	2	2	2	2	1.6	NA	NA	NA
8569	9	0.605484582	0.782274563	11.39953093	0.46249227	0	0	0	0	0	0	0	0	0	0	0	0	0	0	0	0	0	0	0	0	0	2	2	2	2	1.6	NA	NA	NA
8575	12	0.635247844	0.876348491	11.00264883	0.481818182	0	0	0	0	0	0	0	0	0	0	0	0	0	0	0	0	0	0	0	0	0	2	2	2	2	1.8	NA	NA	NA
8585	21	0.29191001	0.119253502	13.28636823	0.304205318	0	0	0	0	0	0	0	0	0	0	0	0	0	0	0	0	0	0	0	0	0	1	3	1.4	1	1	2	2.428571429	2.142857143
8592	10	0.580796273	0.858873711	11.38782962	0.459090909	0	0	0	1	0	0	1	0	0	0	0	0	0	0	0	0	0	0	0	0	0	2	2	2	2	1.6	NA	NA	NA
8596	14	0.59136692	0.917623054	11.81757886	0.514749536	0	0	0	0	0	0	0	0	0	0	0	0	0	0	0	0	0	0	0	0	0	2	2	2	2	1.4	NA	NA	NA
8597	6	NA	0.942067944	8.630525768	0.504344465	0	0	0	0	0	0	0	0	0	0	1	0	0	0	0	0	0	0	0	0	0	1	3	2.6	2	3.6	NA	NA	NA
8598	6	0.888888889	0.958680469	8.735657827	0.424520717	0	0	0	1	0	0	0	0	0	0	1	0	0	0	0	0	0	0	0	0	0	1	1	3	3	3.2	NA	NA	NA
8602	8	0.648416975	0.689272944	11.27341597	0.475479283	0	0	0	1	0	0	1	0	0	0	0	0	0	0	0	0	0	0	0	0	0	2	1	2	2	2	NA	NA	NA
8603	5	1	0.905006244	9.636071408	0.500309215	0	0	0	0	0	0	0	1	0	0	1	0	0	0	0	0	0	0	0	0	0	1	1	3.2	3	3.2	NA	2.571428571	NA
8606	5	0.866025404	0.742939406	9.104548059	0.35615337	0	0	0	1	0	0	0	0	0	0	1	0	0	0	0	0	0	0	0	0	0	1	2	3.4	2.8	3	NA	NA	NA
8607	5	0.5	0.986388235	8.825390173	0.58982684	0	0	0	0	0	0	0	0	0	0	1	0	0	0	0	0	0	0	0	0	0	1	3	4	2.6	3	NA	3.428571429	3.285714286
8610	5	0.5	0.921122889	9.330571357	0.474335189	0	0	0	0	0	0	0	0	0	0	1	0	0	0	0	0	0	0	0	0	0	1	1	3.8	3.2	2.6	NA	NA	NA
8611	10	0.356348323	0.996464649	8.783922975	0.465151515	0	0	0	0	0	0	0	0	0	0	1	0	0	0	0	0	0	0	0	0	0	1	3	3.2	NA	3	NA	NA	NA
8612	32	0.626397169	0.668741243	19.31848758	0.363574521	0	0	0	0	0	0	0	0	0	0	0	0	0	0	0	0	0	0	0	0	0	1	2	3.4	1.6	1.8	0.571428571	4	1
8614	8	0.579078841	0.921132373	11.77133972	0.896103896	0	0	0	0	0	0	0	0	0	0	0	0	0	0	0	0	0	0	0	0	0	1	1	1.4	NA	1.8	2	NA	2
8616	17	0.142236229	0.915766531	16.74580429	0.4288188	0	0	0	0	0	0	0	0	0	0	0	0	0	0	0	0	0	0	0	0	0	1	2	1.2	1.4	1.4	0.714285714	1.428571429	2
8618	10	0.535255329	0.817219456	13.83470763	0.508240569	0	0	0	1	0	0	0	0	0	1	0	0	0	0	0	0	0	0	0	0	0	1	2	1.2	NA	NA	NA	NA	NA
8621	18	0.510049087	0.851859411	17.27170498	0.366280148	0	0	0	1	0	0	0	0	0	0	0	0	0	0	0	0	0	0	0	0	0	1	3	2	0.6	0.4	2	2.714285714	2.714285714
8626	15	0.626197006	0.891922412	11.70927502	0.505782313	0	0	0	0	0	0	1	1	0	0	0	0	0	0	1	1	1	0	0	0	0	2	3	2	2	1.6	NA	NA	NA
8628	66	0.503127844	0.616526618	12.19010387	0.526994434	0	0	0	0	0	0	0	0	0	0	0	0	0	0	0	0	0	0	0	0	0	1	1	1.6	2	0.8	NA	2.285714286	2.142857143
8629	11	0.572462167	0.928078208	12.04694938	0.360327767	0	0	0	0	0	0	0	0	0	0	0	0	0	0	0	0	0	0	0	0	0	2	3	2	2	1.4	NA	NA	NA
8632	7	0.382758872	0.516444964	12.85884959	0.43283859	0	0	0	0	0	0	0	0	0	1	0	0	0	0	0	0	0	0	0	0	0	1	2	1.4	NA	NA	2	NA	NA
8633	17	0.683169389	0.639655199	11.06873554	0.485064935	0	0	0	1	0	0	0	1	0	0	0	0	0	0	0	0	0	0	0	0	0	2	1	2	2	2	NA	NA	NA
8634	13	0.55088163	0.839179213	11.99116495	0.488466296	0	0	0	0	0	0	0	0	0	0	0	0	0	0	0	0	0	0	0	0	0	2	2	2	2	2	NA	2	NA
8635	12	0.755009723	0.814729181	11.9932059	0.475479283	0	0	0	0	0	0	0	0	0	0	0	0	0	0	0	0	0	0	0	0	0	2	2	2	1.8	2	NA	1.857142857	NA
8636	1214	0.627953408	0.605891084	11.6933534	0.339919604	0	0	0	1	0	0	1	0	0	0	0	0	0	0	0	0	0	0	0	0	0	1	1	2.8	2.4	2.2	2.714285714	2.571428571	2.714285714
8637	8	0.620479596	0.935314146	10.86721596	0.446103896	0	0	0	0	0	0	0	1	0	0	0	0	0	0	0	0	0	0	0	0	0	2	3	2	2	2	NA	NA	NA
8639	1238	0.20369503	0.572723345	16.70566257	0.254885591	0	0	0	1	0	0	0	0	0	0	1	0	0	0	0	0	0	0	0	0	0	1	1	2.6	2.2	2.2	2.714285714	2	2.571428571
8642	1231	0.033228574	0.580761545	16.46717841	0.301654298	0	0	0	0	0	0	1	0	0	0	0	0	0	0	0	0	0	0	0	0	0	3	2	3	2.2	2.2	3.142857143	2.571428571	2.571428571
8643	1262	0.208865641	0.807153153	16.04379026	0.251824366	0	0	0	0	0	0	0	0	0	0	0	0	0	0	0	0	0	0	0	0	0	3	3	2.6	2.4	2.2	2.857142857	NA	2.571428571
8644	32	0.459849015	0.422467431	11.8812827	0.37563389	0	0	0	0	0	0	0	0	0	0	0	0	0	0	0	0	0	0	0	0	0	1	3	2	1.4	1.4	2.285714286	2.428571429	1.857142857
8648	1279	0.311011057	0.638777939	16.36949288	0.193150897	0	0	0	1	0	0	0	0	0	0	0	0	0	0	0	0	0	0	0	0	0	3	2	2.8	2.8	2.2	2.857142857	2.571428571	2.714285714
8649	1248	-0.022735837	0.922099526	16.49995481	0.255225727	0	0	0	1	0	0	0	0	0	0	0	0	0	0	0	0	0	0	0	0	0	3	1	3.2	2.2	2.2	3	2.285714286	2.428571429
8650	663	0.643890929	0.812940215	11.74255505	0.283797155	0	0	0	1	0	0	0	0	0	0	0	0	0	0	0	0	0	0	0	0	0	3	3	2.8	3	2.4	3.428571429	2.571428571	2.857142857
8651	1269	0.150596377	0.398024315	17.09911543	0.27308287	0	0	0	1	0	0	0	0	0	0	0	0	0	0	0	0	0	0	0	0	0	3	1	2.8	2.6	2.2	3.142857143	2.285714286	2.142857143
8653	659	0.542911833	0.708252201	11.54979978	0.296784168	0	0	0	1	0	0	0	0	0	0	0	0	0	0	0	0	0	0	0	0	0	1	3	2.8	3	2.6	2.714285714	2.714285714	NA
8655	670	0.641844885	0.630359179	11.89492271	0.290940012	0	0	0	1	0	0	1	0	0	0	0	0	0	0	0	0	0	0	0	0	0	1	2	2.8	2.6	2.2	2.857142857	2	2.428571429
8658	673	0.581264273	0.437090571	11.97821133	0.231416203	0	0	0	1	0	0	0	0	0	0	0	0	0	0	0	0	0	0	0	0	0	3	2	3	2.2	2.4	2.857142857	2.285714286	2.714285714
8659	704	0.292007168	0.403433221	16.84125852	0.250123686	0	0	0	0	0	0	1	0	0	0	0	0	0	0	0	0	0	0	0	0	0	3	2	2.8	2.2	2.2	2.857142857	2.142857143	2.857142857
8660	700	0.351804969	0.606130418	16.90488053	0.239579468	0	0	0	1	0	0	0	0	0	0	0	0	0	0	0	0	0	0	0	0	0	3	3	3	2.2	3	2.857142857	2.285714286	2.142857143
8661	730	0.032065756	0.60220249	17.13742618	0.21100804	0	0	0	0	0	0	1	0	0	0	0	0	0	0	0	0	0	0	0	0	0	1	1	2.8	2.2	2.8	2.714285714	2.285714286	2.857142857
8663	698	0.170632653	0.378237038	16.98680472	0.231416203	0	0	0	0	0	0	0	0	0	0	0	0	0	0	0	0	0	0	0	0	0	1	1	2.8	2.2	3	2.714285714	2.428571429	2.571428571
8677	19	0.225020969	0.280425747	13.62939254	0.420593692	0	0	0	0	0	0	0	0	0	0	0	0	0	0	0	0	0	0	0	0	0	1	2	0.6	NA	NA	1.428571429	NA	NA
8700	432	0.425525369	0.742716593	14.16933823	0.502798392	0	1	0	0	0	0	1	0	0	0	0	0	0	0	0	0	0	0	0	0	1	1	2	1.6	1.4	1.2	1	0.857142857	3
8705	15	0.12936357	0.299569187	17.23575676	0.492671614	0	0	0	0	0	0	1	0	0	0	0	0	0	0	0	0	0	0	0	0	0	1	1	1	1	0.8	0.857142857	1.142857143	NA
8742	198	0.180111384	0.909113588	16.65310634	0.290940012	0	0	0	0	0	0	1	0	0	0	0	0	0	0	0	0	0	0	0	0	0	1	2	3	2.2	2.2	2.857142857	2.285714286	2.714285714
8743	199	0.021464945	0.556369314	17.4694488	0.290940012	0	0	0	0	0	0	1	0	0	0	0	0	0	0	0	0	0	0	0	0	0	3	3	3.4	2.4	2.8	2.714285714	2.857142857	2.571428571
8747	214	0.184727389	0.785492941	16.73609762	0.332498454	0	0	0	0	0	0	0	0	0	0	0	0	0	0	0	0	0	0	0	0	0	1	1	3.2	2.2	2.8	3	2.142857143	2.714285714
8749	213	0.023720965	0.631296787	16.90234418	0.270531849	0	0	0	0	0	0	1	0	0	0	0	0	0	0	0	0	0	0	0	0	0	3	2	3.4	2.2	2.8	3.428571429	2.285714286	2.857142857
8750	31	0.690502449	0.79161257	11.14941548	0.414873222	0	0	0	1	0	0	0	0	0	0	0	0	0	0	0	0	0	0	1	0	0	2	3	2	2	2	NA	NA	NA
8751	238	0.635290794	0.871667777	11.61982248	0.332498454	0	0	0	1	0	0	1	0	0	0	0	0	0	0	0	0	0	0	0	0	0	3	2	3.2	2.2	2.4	3	2.285714286	2.714285714
8752	233	0.585898042	0.839682807	11.31088379	0.283797155	0	0	0	0	0	0	1	0	0	0	1	0	0	0	0	0	0	0	0	0	0	1	1	3.2	2.4	2.6	3.142857143	3.142857143	2.714285714
8753	255	0.047283669	0.588640263	17.36595538	0.30868893	0	0	0	1	0	0	1	0	0	0	0	0	0	0	0	0	0	0	0	0	0	1	3	2.8	3.4	2.8	3.142857143	2.285714286	2.714285714
8754	254	0.174598097	0.452555417	16.50268922	0.319511441	0	0	0	1	0	0	0	0	0	0	0	0	0	0	0	0	0	0	0	0	0	3	2	3	2.2	2.4	3.571428571	2.142857143	2.857142857
8755	15	0.044306861	0.640601364	19.28119349	0.405581323	0	0	0	0	0	0	0	0	0	0	0	0	0	0	0	0	0	0	0	0	0	1	2	1.8	1.4	0.2	2.428571429	2.571428571	3.571428571
8756	278	0.141281908	0.612053176	17.43204232	0.290940012	0	0	0	0	0	0	1	0	0	0	0	0	0	0	0	0	0	0	0	0	0	1	1	2.6	2.2	2.4	2.857142857	2.142857143	2.285714286
8757	274	0.005018217	0.872280057	17.09823496	0.319511441	0	0	0	1	0	0	1	0	0	0	0	0	0	0	0	0	0	0	0	0	0	1	3	2.8	2.2	2.4	3	2	2.714285714
8769	13	0.533331721	0.6292266	11.29208279	0.451669759	0	0	0	0	0	0	0	0	0	0	0	0	0	0	0	0	0	0	0	0	0	2	1	2	2	1.4	NA	NA	NA
8773	8	0.67851734	0.781622887	11.57818382	0.446103896	0	0	0	0	0	0	0	0	0	0	0	0	0	0	0	0	0	0	0	0	0	2	1	2	2	1.4	NA	NA	NA
8778	9	0.666263813	0.80364507	11.33221177	0.492486085	0	0	0	0	0	0	0	0	0	0	0	1	0	0	0	1	0	0	0	0	0	2	3	2	2	1.8	NA	NA	1.857142857
8782	14	0.685712213	0.658616284	11.44201383	0.525881262	0	0	0	0	0	0	0	0	0	0	0	1	0	1	1	0	0	0	0	0	0	2	3	2	2	1.8	NA	NA	1.857142857
8784	9	-0.202683933	0.991581687	24.8351226	0.498546691	0	0	0	0	0	0	0	0	0	0	0	0	0	0	0	0	0	0	0	0	0	1	2	4	NA	NA	3.857142857	NA	NA
8791	7	0.73650571	0.790964661	11.35346677	0.384137291	0	0	0	0	0	0	0	0	0	0	0	0	0	0	1	0	0	0	0	0	0	2	3	2	2	1.4	NA	NA	1.857142857
8796	23	0.19338275	0.850657374	12.36795791	0.411533704	0	0	0	0	0	0	0	0	0	0	0	0	0	0	0	0	0	0	0	0	0	1	1	1.8	1.8	1.4	1.142857143	2.285714286	1.428571429
8802	11	0.612766078	0.763305255	12.12755734	0.450927644	0	0	0	0	0	0	0	0	0	0	0	1	0	0	0	0	0	0	0	0	0	2	2	2	2	1.2	NA	NA	1.714285714
8804	9	0.537914354	0.897623073	11.98594673	0.474397032	0	0	0	1	0	0	0	0	0	0	0	1	0	0	1	1	0	0	0	0	0	2	3	1.6	2	1.4	NA	NA	2
8806	29	0.650313432	0.901530769	12.24373679	0.518460111	0	0	0	0	0	0	0	0	0	0	0	0	0	0	0	0	0	0	0	0	0	2	1	2	2	1.6	NA	NA	1.857142857
8813	6	-0.078771909	0.174257109	15.81905916	0.753571429	0	0	0	0	0	0	0	1	0	0	0	0	0	0	0	0	0	0	0	0	0	1	1	2	NA	NA	2	NA	NA
8814	11	0.682778611	0.570240697	12.13201789	0.37331478	0	0	0	0	0	0	0	0	0	0	0	0	0	0	0	0	0	0	0	0	0	1	2	1.8	NA	NA	2	NA	NA
8827	10	0.61121488	0.761153789	11.16869964	0.46991342	0	0	0	0	0	0	0	0	0	0	0	1	0	0	0	0	0	0	0	0	0	2	2	2	1.8	1.4	NA	NA	1.857142857
8828	12	0.55334252	0.782316267	11.69464185	0.53113791	0	0	0	0	0	0	0	0	0	0	0	1	0	0	0	0	0	0	0	0	0	2	2	2	2	1.8	NA	1.714285714	NA
8831	91	0.650802292	0.19155246	11.70748422	0.337368584	0	0	0	0	0	0	0	0	0	0	0	1	0	0	0	0	0	0	0	0	0	1	3	1.4	2.2	1	1.857142857	2.571428571	2.428571429
8849	610	0.311182702	-0.51980065	14.3730397	0.252952999	0	0	0	0	0	0	0	0	0	0	0	1	0	0	0	0	0	0	0	0	0	1	2	2.2	2.2	1.8	2.285714286	2.428571429	1.714285714
8853	15	0.637063853	0.859996558	21.34471715	0.496382189	0	0	0	0	0	0	0	0	0	0	0	0	0	0	0	0	0	0	0	0	0	1	3	1.6	NA	NA	2.142857143	NA	NA
8857	12	0.551146215	0.553608457	14.18430095	0.335899814	0	0	0	0	0	0	0	0	0	0	0	0	0	0	0	0	0	0	0	0	0	1	1	2	NA	NA	2.714285714	NA	NA
8859	8	0.735476218	0.974087795	14.50648142	0.696861472	0	0	0	1	0	0	0	0	0	1	0	0	0	0	0	0	0	0	0	0	0	1	3	0.4	NA	NA	4	NA	NA
8864	6	0.801184349	0.808080027	16.05811582	0.372232529	0	0	0	0	0	0	0	0	0	1	0	0	0	0	0	0	0	0	0	0	0	1	2	0.4	NA	NA	NA	NA	NA
8889	17	0.609770904	0.830750641	14.58934344	0.413899196	0	0	0	0	0	0	0	0	0	0	0	0	0	0	0	0	0	0	0	0	0	1	3	3	NA	NA	2	NA	NA
8891	10	0.690065559	0.87037037	15.8550803	0.57755102	0	0	0	0	0	0	0	0	0	0	0	0	0	0	0	0	0	0	0	0	0	1	2	1	NA	NA	1.857142857	NA	NA
8917	14	0.475865001	0.02896456	18.02081838	0.527690167	0	0	0	0	0	0	0	0	0	1	0	0	0	0	0	0	0	0	0	0	0	1	1	0.8	NA	NA	2.714285714	NA	NA
8925	6	0.60812114	0.796469953	12.81436746	0.470253556	0	0	0	0	0	0	0	0	0	0	0	0	0	0	0	0	0	0	0	0	0	1	2	4	NA	NA	NA	NA	NA
8930	15	0.612583547	0.86215215	11.37183488	0.516295609	0	0	0	0	0	0	0	0	0	0	0	1	0	0	0	0	0	0	0	0	0	2	2	2	1.8	1.6	NA	NA	NA
8936	15	0.638688853	0.760011089	11.81002056	0.407513915	0	0	0	0	0	0	0	0	0	0	0	0	0	0	0	0	0	0	0	0	0	2	2	2	2	1.6	NA	NA	NA
8939	52	0.493445549	-0.110179672	15.68489514	0.345871985	0	0	0	0	0	0	0	0	0	0	0	1	0	0	0	0	0	0	0	0	0	1	3	0.8	1	0.8	1.857142857	2.142857143	2.142857143
8948	15	0.56880767	0.779419673	11.29557975	0.577520099	0	0	0	0	0	0	0	0	0	0	0	1	0	0	1	1	0	0	0	0	0	2	3	2	2	1.4	NA	NA	1.857142857
8952	10	0.477818483	0.976014091	11.75899498	0.585049474	0	0	0	0	0	0	0	0	0	0	0	1	0	0	0	0	0	0	0	0	0	2	2	2	2	2	NA	NA	NA
8953	266	-0.020244381	0.841754512	17.49325397	0.278927025	0	0	0	1	0	0	1	0	0	0	0	0	0	0	0	0	0	0	0	0	0	1	2	2.8	2.2	2.4	3.142857143	2.857142857	2.285714286
8954	18	0.766941835	0.953044465	11.17460062	0.575355597	0	0	0	0	0	0	0	0	0	0	0	1	0	0	0	0	0	0	0	0	0	2	2	2	2	1.4	NA	NA	NA
8957	20	0.631030294	0.744410085	12.01383667	0.533302412	0	0	0	0	0	0	0	0	0	0	0	1	0	1	1	0	0	0	0	0	0	2	3	1.8	2	1.6	NA	NA	NA
8958	254	0.308227047	0.798768134	17.57792027	0.283797155	0	0	0	0	0	0	1	0	0	0	0	0	0	0	0	0	0	0	0	0	0	1	1	2.8	3	2.2	3	2.714285714	2.285714286
8960	25	0.67439539	0.884984317	11.45719166	0.453525046	0	0	0	0	0	0	0	0	0	0	0	0	0	0	0	0	0	0	0	0	0	2	1	2	2	1.2	NA	NA	1.857142857
8961	259	0.211191732	0.769683976	18.56398245	0.299103278	0	0	0	1	0	0	1	0	0	0	0	0	0	0	0	0	0	0	0	0	0	1	3	3.6	3	2.4	3.428571429	2.428571429	2.714285714
8967	11	0.613909132	0.852941711	11.64956344	0.493954855	0	0	0	0	0	0	0	0	0	0	0	0	0	0	0	0	0	0	0	0	0	2	2	2	2	2	NA	NA	NA
8977	19	0.477165207	0.720721163	16.36230647	0.338450835	0	0	0	0	0	0	0	0	0	0	0	0	0	0	0	0	0	0	1	0	0	1	3	0.8	0.2	0.4	4	NA	1.142857143
8979	9	0.198560286	0.461447117	15.80180032	0.383858998	0	0	0	0	0	0	0	0	0	1	0	0	0	0	0	0	0	0	0	0	0	2	2	0.6	NA	NA	0.714285714	NA	NA
8989	9	0.700958713	0.91361938	11.48584282	0.562677798	0	0	0	0	0	0	0	0	0	0	0	0	0	1	1	0	0	0	0	0	0	2	3	2	2	1.4	NA	NA	NA
8990	10	0.638044933	0.87493599	11.49946617	0.503927025	0	0	0	0	0	0	0	0	0	0	0	0	0	0	0	0	0	0	0	0	0	2	2	2	2	1.4	NA	NA	NA
8991	20	-0.370052893	0.554379803	18.08783146	0.486410019	0	0	0	0	0	0	0	0	0	0	0	0	0	0	0	0	0	0	0	0	0	1	1	1.6	NA	NA	2.285714286	NA	NA
8994	6	0.696145668	0.874725722	11.28838163	0.520315399	0	0	0	0	0	0	0	0	0	0	0	0	0	0	0	0	0	0	0	0	0	2	1	2	2	1.4	NA	NA	NA
8995	1406	0.072954995	0.862951664	17.12318605	0.296784168	0	0	0	1	0	0	1	0	0	0	0	0	0	0	0	0	0	0	0	0	0	3	2	3	2	2.8	3.142857143	2.285714286	2.571428571
8997	1378	0.123639088	0.839748952	17.96180393	0.283797155	0	0	0	1	0	0	1	0	0	0	0	0	0	0	0	0	0	0	0	0	0	1	3	3.6	2.2	2.2	3.428571429	2.428571429	2.714285714
8998	11	0.563609748	0.869497526	11.2828478	0.513002474	0	0	0	0	0	0	0	0	0	0	0	0	0	0	0	0	0	0	0	0	0	2	1	2	2	2	NA	NA	NA
8999	1399	0.369107165	0.906890525	17.17580411	0.299103278	0	0	0	1	0	0	0	0	0	0	0	0	0	0	0	0	0	0	0	0	0	1	2	3	2.8	2.8	2.857142857	2.714285714	2.714285714
9000	1419	0.182943932	0.638747636	17.05520412	0.26821274	0	0	0	1	0	0	0	0	0	0	0	0	0	0	0	0	0	0	0	0	0	3	2	2.8	2.4	2.8	2.857142857	2.285714286	2.714285714
9001	1417	0.200676031	0.92054627	16.89629948	0.283797155	0	0	0	1	0	0	0	0	0	0	0	0	0	0	0	0	0	0	0	0	0	1	1	3	2.8	2.4	3.428571429	2.714285714	2.571428571
9002	4	0.591929136	0.854570338	11.87651635	0.245531849	0	0	0	1	0	0	0	0	0	0	0	0	0	0	0	0	0	0	0	0	0	3	1	3	2.4	2.2	2.857142857	2.285714286	2.571428571
9003	1436	0.576835593	0.856062181	12.59782209	0.332498454	0	0	0	1	0	0	0	0	0	0	0	0	0	0	0	0	0	0	0	0	0	1	3	3	2.4	2.8	2.857142857	2.857142857	2.714285714
9004	9	0.658643912	0.898154265	11.54330882	0.468676562	0	0	0	0	0	0	0	0	0	0	0	0	0	0	0	0	0	0	0	0	0	2	2	2	2	1.4	NA	NA	1.857142857
9007	21	0.524054753	0.666489554	12.10725113	0.26821274	0	0	0	0	0	0	0	0	0	0	0	0	0	0	0	0	0	0	0	0	0	1	1	3	3	2.2	2.857142857	2.714285714	2.571428571
9008	5	0.356277646	0.997261674	14.91288547	0.928571429	0	0	0	0	0	0	0	0	0	1	0	0	0	0	0	0	0	0	0	0	0	1	2	2	NA	NA	NA	NA	NA
9009	11	0.590909091	0.838026614	11.74322724	0.46017316	0	0	0	0	0	0	0	0	1	1	0	0	0	0	0	0	0	0	0	0	0	2	1	2	NA	NA	NA	NA	NA
9010	18	0.536739015	0.866895668	12.02544428	0.242980829	0	0	0	1	0	0	0	0	0	0	0	0	0	0	0	0	0	0	0	0	0	3	3	2.8	2.2	2.2	2.714285714	2.571428571	2.714285714
9011	45	0.585711553	0.765255918	11.33565503	0.306524428	0	0	0	0	0	0	1	0	0	0	0	0	0	0	0	0	0	0	0	0	0	3	1	2.8	2.4	2.8	2.714285714	2.428571429	2.714285714
9013	41	0.527396557	0.73473067	12.14675558	0.245531849	0	0	0	0	0	0	1	0	0	0	0	0	0	0	0	0	0	0	0	0	0	1	3	3.2	2.2	2.8	3	2.714285714	2.571428571
9016	59	0.672514373	0.639710847	11.58849848	0.255117502	0	0	0	0	0	0	0	0	0	0	0	0	0	0	0	0	0	0	0	0	0	1	2	3.4	2.6	2.2	3.285714286	2.285714286	2.857142857
9017	56	0.499918402	0.615673787	12.07993811	0.301654298	0	0	0	0	0	0	1	0	0	0	0	0	0	0	0	0	0	0	0	0	0	1	3	3	2.4	2	3.142857143	2.142857143	2.571428571
9018	78	0.600437948	0.489506796	11.63012726	0.285961657	0	0	0	1	0	0	1	0	0	0	0	0	0	0	0	0	0	0	0	0	0	1	2	3	2.2	3	2.857142857	2.285714286	2.714285714
9019	75	0.608085298	0.868219743	12.00939624	0.283797155	0	0	0	0	0	0	1	0	0	0	0	0	0	0	0	0	0	0	0	0	0	1	1	3	2.2	2.8	3.428571429	2.714285714	3
9020	104	0.053738917	0.588215641	17.34375321	0.295701917	0	0	0	0	0	0	1	0	0	0	0	0	0	0	0	0	0	0	0	0	0	1	2	3.4	2.2	2.2	3	2.285714286	2.142857143
9021	99	0.181698091	0.687967742	16.8580786	0.283797155	0	0	0	0	0	0	1	0	0	0	0	0	0	0	0	0	0	0	0	0	0	1	3	3.6	2	2.6	3.428571429	2.571428571	2.142857143
9026	117	0.184237549	0.867207172	16.56680563	0.228865182	0	0	0	0	0	0	1	0	0	0	0	0	0	0	0	0	0	0	0	0	0	1	1	3	2.4	2.8	3.285714286	3.142857143	2.714285714
9027	139	-0.063882642	0.48494551	16.80545763	0.255225727	0	0	0	1	0	0	0	0	0	0	0	0	0	0	0	0	0	0	0	0	0	1	2	3.2	3	2.8	3.142857143	2.857142857	2.714285714
9029	138	0.094511387	0.61966914	16.77689885	0.290940012	0	0	0	1	0	0	1	0	0	0	0	0	0	0	0	0	0	0	0	0	0	3	1	3	3	2.6	3	2.428571429	2.857142857
9032	96	0.670097359	0.838305313	11.53569279	0.319511441	0	0	0	0	0	0	0	0	0	0	0	0	0	0	0	0	0	0	0	0	0	3	1	3	3	2.2	3.142857143	2.285714286	2.571428571
9034	89	0.586716104	0.840752496	11.15413653	0.283797155	0	0	0	0	0	0	0	0	0	0	0	0	0	0	0	0	0	0	0	0	0	3	2	3	2.6	2.8	2.857142857	2.285714286	2.285714286
9037	877	0.685301236	0.78058786	11.5510842	0.313667285	0	0	0	0	0	0	0	0	0	0	0	0	0	0	0	0	0	0	0	0	0	1	3	2.8	2.6	2.2	3.142857143	2.428571429	2.714285714
9038	879	0.606576835	0.693287437	12.36877021	0.244403216	0	0	0	1	0	0	0	0	0	0	0	0	0	0	0	0	0	0	0	0	0	3	3	3	2.4	2.8	2.857142857	2.714285714	3
9039	902	0.496387642	0.32045941	11.38739311	0.319511441	0	0	0	1	0	0	0	0	0	0	0	0	0	0	0	0	0	0	0	0	0	1	1	2.6	2.2	2.4	3.428571429	2.571428571	2.714285714
9041	855	0.637050888	0.52475854	12.15258729	0.239579468	0	0	0	1	0	0	1	0	0	0	0	0	0	0	0	0	0	0	0	0	0	1	2	2.8	2.8	2.6	3.428571429	2	NA
9042	890	0.5382478	0.827840732	16.82322822	0.255225727	0	0	0	1	0	0	0	0	0	0	0	0	0	0	0	0	0	0	0	0	0	3	1	3.4	2.4	3	3.142857143	2.142857143	2.714285714
9043	890	0.236504386	0.878901413	16.45480503	0.37308287	0	0	0	1	0	0	0	0	0	0	0	0	0	0	0	0	0	0	0	0	0	3	2	3	2.2	2.8	3.142857143	2.428571429	2.714285714
9044	906	-0.045474336	0.801933278	16.43485945	0.247804576	0	0	0	1	0	0	0	0	0	0	0	0	0	0	0	0	0	0	0	0	0	1	3	3	2.2	2.8	3	2.714285714	2.285714286
9049	903	0.262508827	0.630897654	16.59800795	0.27308287	0	0	0	0	0	0	0	0	0	0	0	0	0	0	0	0	0	0	0	0	0	1	1	3.4	2.2	2.8	3	3	2.857142857
9050	1019	0.261313607	0.811695193	16.25879971	0.319511441	0	0	0	0	0	0	0	0	0	0	0	0	0	0	0	0	0	0	0	0	0	1	2	2.8	2.2	3	3	2.428571429	2.714285714
9051	1010	0.169371449	0.650220409	16.95582366	0.283518862	0	0	0	0	0	1	1	0	0	0	0	0	0	0	0	0	0	0	0	0	0	1	3	3	2.8	2.2	3.142857143	2.857142857	3.142857143
9053	1034	0.609238729	0.695984734	11.69621889	0.290940012	0	0	0	0	0	0	0	0	0	0	0	0	0	0	0	0	0	0	0	0	0	1	2	3.4	2.6	2.6	2.857142857	2.428571429	2.285714286
9056	1032	0.731038447	0.639968574	11.30772052	0.332498454	0	0	0	0	0	1	1	0	0	0	0	0	0	0	0	0	0	0	0	0	0	1	3	3.4	2.2	2.2	3.142857143	3	2.714285714
9057	1150	0.143291161	0.874955161	16.34127502	0.284987631	0	0	0	0	0	0	0	0	0	0	0	0	0	0	0	0	0	0	0	0	0	3	1	3	2.2	2.8	2.714285714	2.428571429	2.571428571
9058	1155	0.134857829	0.633485809	16.45200697	0.234817563	0	0	0	1	0	0	1	0	0	0	0	0	0	0	0	0	0	0	0	0	0	1	3	3	3.2	2.2	3.142857143	2.857142857	2.571428571
9060	1158	0.274030133	0.795945096	16.22655169	0.239579468	0	0	0	0	0	0	1	0	0	0	0	0	0	0	0	0	0	0	0	0	0	3	1	3	3	2.6	2.857142857	3	2.714285714
9061	1168	0.255668991	0.754383057	16.84295479	0.301654298	0	0	0	0	0	0	1	0	0	0	0	0	0	0	0	0	0	0	0	0	0	1	3	3	2.2	2.2	3.142857143	2.857142857	3
9064	1167	0.271147918	0.837292669	16.07636085	0.319511441	0	0	0	0	0	0	1	0	0	0	0	0	0	0	0	0	0	0	0	0	0	1	3	2.8	3	2.6	3	3.571428571	2.571428571
9066	1178	0.143053895	0.670319357	16.56098405	0.280117502	0	0	0	0	0	0	1	0	0	0	0	0	0	0	0	0	0	0	0	0	0	3	1	3	3	2.8	3	2.857142857	2.571428571
9068	1174	0.15200908	0.893852785	16.39951032	0.252674706	0	0	0	1	0	0	1	0	0	0	0	0	0	0	0	0	0	0	0	0	0	3	2	3	3	2.4	3.142857143	2.714285714	2.571428571
9070	1194	0.336879985	0.92249933	16.83395246	0.290940012	0	0	0	0	0	0	1	0	0	0	0	0	0	0	0	0	0	0	0	0	0	1	1	3	2.4	3	3.142857143	2.714285714	2.285714286
9074	1180	0.321846622	0.752083461	16.95350568	0.254885591	0	0	0	0	0	0	0	1	0	0	0	0	0	0	0	0	0	0	0	0	0	1	3	3.4	3	2.6	2.857142857	2.285714286	2.714285714
9077	1197	0.303259251	0.656943597	16.74874576	0.27308287	1	0	0	0	0	1	0	1	0	0	0	0	0	0	0	0	0	0	0	0	0	1	2	3	2.8	2.2	3.285714286	3	2.714285714
9080	1192	0.25901429	0.711209551	16.50988592	0.249273346	0	0	0	0	0	0	0	0	0	0	0	0	0	0	0	0	0	0	0	0	0	1	2	2.8	2.4	2.2	3.142857143	2.714285714	2.714285714
9109	12	0.165477822	0.373769656	13.93884777	0.306524428	0	0	0	0	0	0	0	0	0	1	0	0	0	0	0	0	0	0	0	0	0	1	2	0.6	NA	NA	1.571428571	NA	NA
9110	17	0.530986606	0.551432692	11.60179314	0.705272109	0	0	0	0	0	0	0	1	0	0	0	0	0	0	0	0	0	0	0	0	0	1	2	1.6	NA	NA	NA	NA	NA
