# Supplementary material for: A hierarchical clustering approach to identify repeated enrollments in web survey data
Source: PLoS One. 2018 Sep 25;13(9):e0204394. doi: 10.1371/journal.pone.0204394 (PMC6155511; doi:10.1371/journal.pone.0204394)
Supplement: S3 Code — (R) [file pone.0204394.s009.R]

##############################################################
# Part 2: ####################################################
# Program to assess quality metrics in survey data ###########
# Author: Elizabeth Handorf
# Fox Chase Cancer Center
# Email: elizabeth.handorf@fccc.edu
# Supplementary material for PLOS-One manuscript
# "A hierarchical clustering approach to identify repeated enrollments in web survey data" 


library(poLCA)

setwd("C:\\My directory")
qual.indicators<-read.csv("S2_Dataset.csv",header=T)
###############################################################
########### Data setup #######################################################

#Re-categorize quality measures so they will work with the latent class model

qual.indicators$time.dec<-cut(qual.indicators$time.in.min, 
                              quantile(qual.indicators$time.in.min, prob = seq(0, 1, length = 11), 
                                       na.rm=T),labels=F )
qual.indicators$cor.syn.dec<-cut(qual.indicators$cor.syn, 
                                 quantile(qual.indicators$cor.syn, prob = seq(0, 1, length = 11), 
                                          na.rm=T),labels=F )
qual.indicators$even.odd.corr.dec<-cut(qual.indicators$even.odd.corr, 
                                       quantile(qual.indicators$even.odd.corr, prob = seq(0, 1, length = 11), 
                                                na.rm=T),labels=F )
qual.indicators$dist.measure.dec<-cut(qual.indicators$dist.measure, 
                                      quantile(qual.indicators$dist.measure, prob = seq(0, 1, length = 11), 
                                               na.rm=T),labels=F )
qual.indicators$wt.mean.run.dec<-cut(qual.indicators$wt.mean.run, 
                                     quantile(qual.indicators$wt.mean.run, prob = seq(0, 1, length = 11), 
                                              na.rm=T),labels=F )

#Re-code data

qual.indicators$name.email.mismatch<-qual.indicators$name.email.mismatch+1
qual.indicators$Contaminated<-qual.indicators$Contaminated+1
qual.indicators$poss.dup<-qual.indicators$poss.dup+1
qual.indicators$state.reg.inconsist<-qual.indicators$state.reg.inconsist+1
qual.indicators$inelig.second.attempt<-qual.indicators$inelig.second.attempt+1
qual.indicators$age.issue<-qual.indicators$age.issue+1
qual.indicators$nonUS.phone<-qual.indicators$nonUS.phone+1
qual.indicators$fake.name<-qual.indicators$fake.name+1
qual.indicators$wrong.email<-qual.indicators$wrong.email+1
qual.indicators$wrong.phone<-qual.indicators$wrong.phone+1
qual.indicators$preQ.response.issue<-qual.indicators$preQ.response.issue+1
qual.indicators$nonsense.feedback<-qual.indicators$nonsense.feedback+1
qual.indicators$dup.feedback<-qual.indicators$dup.feedback+1
qual.indicators$misc<-qual.indicators$misc+1
qual.indicators$Discrepancy..hair.color<-qual.indicators$Discrepancy..hair.color+1
qual.indicators$Discrepancy..sex<-qual.indicators$Discrepancy..sex+1
qual.indicators$Discrepancy..skin.color<-qual.indicators$Discrepancy..skin.color+1
qual.indicators$Discrepancy..age<-qual.indicators$Discrepancy..age+1
qual.indicators$Discrepancy..moles<-qual.indicators$Discrepancy..moles+1
qual.indicators$Discrepancy..sunburn<-qual.indicators$Discrepancy..sunburn+1
qual.indicators$Discrepancy..dark.tan<-qual.indicators$Discrepancy..dark.tan+1

#combine rare flags
qual.indicators$Any.Discrepancy<-apply(subset(qual.indicators, select=c(
  Discrepancy..hair.color,Discrepancy..sex,Discrepancy..skin.color,
  Discrepancy..age,Discrepancy..moles,Discrepancy..sunburn,Discrepancy..dark.tan
)),1,max)

qual.indicators$Other.qual<-apply(subset(qual.indicators, select=c(
  name.email.mismatch,Contaminated,poss.dup,inelig.second.attempt,
                                         age.issue,wrong.email,preQ.response.issue,
                                         dup.feedback,misc)),1,max)
###############################################################
###############  Now run latent class analysis


#Model specification without cluster id
f<-cbind(time.dec,cor.syn.dec,even.odd.corr.dec,dist.measure.dec,wt.mean.run.dec,
         state.reg.inconsist,
         nonUS.phone,wrong.phone,fake.name,
         nonsense.feedback,Any.Discrepancy,Other.qual)~1
#Model specification with cluster id
f.c<-cbind(cluster,time.dec,cor.syn.dec,even.odd.corr.dec,dist.measure.dec,wt.mean.run.dec,
         state.reg.inconsist,
         nonUS.phone,wrong.phone,fake.name,
         nonsense.feedback,misc,Any.Discrepancy,Other.qual)~1


#Test 6 different latent class models
#Models with and without cluster id ("wcl" vs "ncl")
#Models with 2, 3 and 4 latent classes

set.seed(12458962)

#Need to repeatedly re-run to be sure we've gotten the true max likelihood (not stuck at a local maximum)
llikelihood.2c.ncl<-llikelihood.2c.wcl<-llikelihood.3c.ncl<-llikelihood.3c.wcl<-rep(NA,1000)
llikelihood.4c.ncl<-llikelihood.4c.wcl<-rep(NA,1000)

#Inital run through of the 6 models
#2 classes, no cluster id
LC2n<-poLCA(f,data=qual.indicators,maxiter=2000,nclass=2,na.rm=F)
llikelihood.2c.ncl[1]<-LC2n$llik
max.ll.2n<-LC2n$llik
LC.mod.2n<-LC2n
#2 classes, with cluster id 
LC2w<-poLCA(f.c,data=qual.indicators,maxiter=2000,nclass=2,na.rm=F)
llikelihood.2c.wcl[1]<-LC2w$llik
max.ll.2w<-LC2w$llik
LC.mod.2w<-LC2w

#3 classes, no cluster id 
LC3n<-poLCA(f,data=qual.indicators,maxiter=2000,nclass=3,na.rm=F)
table(LC3n$llik)

llikelihood.3c.ncl[1]<-LC3n$llik
max.ll.3n<-LC3n$llik
LC.mod.3n<-LC3n
#3 classes, with cluster id 
LC3w<-poLCA(f.c,data=qual.indicators,maxiter=2000,nclass=3,na.rm=F)
llikelihood.3c.wcl[1]<-LC3w$llik
max.ll.3w<-LC3w$llik
LC.mod.3w<-LC3w

#4 classes, no cluster id 
LC4n<-poLCA(f,data=qual.indicators,maxiter=2000,nclass=4,na.rm=F)
llikelihood.4c.ncl[1]<-LC4n$llik
max.ll.4n<-LC4n$llik
LC.mod.4n<-LC4n
#4 classes, with cluster id
LC4w<-poLCA(f.c,data=qual.indicators,maxiter=2000,nclass=4,na.rm=F)
llikelihood.4c.wcl[1]<-LC4w$llik
max.ll.4w<-LC4w$llik
LC.mod.4w<-LC4w

for (i in 1:1000) {
  LC2n<-poLCA(f,data=qual.indicators,maxiter=2000,nclass=2,na.rm=F)
  llikelihood.2c.ncl[i]<-LC2n$llik
  if (LC2n$llik >max.ll.2n) {
    LC.mod.2n<-LC2n
    max.ll.2n<-LC2n$llik
  }
  LC2w<-poLCA(f.c,data=qual.indicators,maxiter=2000,nclass=2,na.rm=F)
  llikelihood.2c.wcl[i]<-LC2w$llik
  if (LC2w$llik >max.ll.2w) {
    LC.mod.2w<-LC2w
    max.ll.2w<-LC2w$llik
  }
  
  LC3n<-poLCA(f,data=qual.indicators,maxiter=2000,nclass=3,na.rm=F)
  llikelihood.3c.ncl[i]<-LC3n$llik
    if (LC3n$llik >max.ll.3n) {
      LC.mod.3n<-LC3n
      max.ll.3n<-LC3n$llik
    }
  LC3w<-poLCA(f.c,data=qual.indicators,maxiter=2000,nclass=3,na.rm=F)
  llikelihood.3c.wcl[i]<-LC3w$llik
  if (LC3w$llik >max.ll.3w) {
    LC.mod.3w<-LC3w
    max.ll.3w<-LC3w$llik
  }
  
  LC4n<-poLCA(f,data=qual.indicators,maxiter=2000,nclass=4,na.rm=F)
  llikelihood.4c.ncl[i]<-LC4n$llik
  if (LC4n$llik >max.ll.4n) {
    LC.mod.4n<-LC4n
    max.ll.4n<-LC4n$llik
  }
  LC4w<-poLCA(f.c,data=qual.indicators,maxiter=2000,nclass=4,na.rm=F)
  llikelihood.4c.wcl[i]<-LC4w$llik
  if (LC4w$llik >max.ll.4w) {
    LC.mod.4w<-LC4w
    max.ll.4w<-LC4w$llik
  }

}

#Summarize final likelihoods for each model
table(llikelihood.2c.ncl)
table(llikelihood.2c.wcl)
table(llikelihood.3c.ncl)
table(llikelihood.3c.wcl)
table(llikelihood.4c.ncl)
table(llikelihood.4c.wcl)

#Final models for all tested
LC.mod.2n$bic
LC.mod.2w$bic
LC.mod.3n$bic
LC.mod.3w$bic
LC.mod.4n$bic
LC.mod.4w$bic

#3 class model without clustering indicator minimizes BIC

PredClass.3cred.ncl=LC.mod.3n$predclass
qual.indicators$PredClass.3cred.ncl<-PredClass.3cred.ncl


#Now summarize each quality variable by 
tmp<-subset(qual.indicators, select=c(time.in.min,cor.syn,even.odd.corr,dist.measure,wt.mean.run,
                                      state.reg.inconsist,
                                      nonUS.phone,wrong.phone,fake.name,
                                      nonsense.feedback,Any.Discrepancy,Other.qual))
tmp[,6:12]<-tmp[,6:12]-1


#Overlap between clustering and latent classes (Table 1)
xtabs(~qual.indicators$cluster+qual.indicators$PredClass.3cred.ncl)


# IF NECESSARY - rearrange classes to match labels from Table 2
# qual.indicators$final.class<-1*(qual.indicators$PredClass.3cred.ncl==3) +
#                             2*(qual.indicators$PredClass.3cred.ncl==2) +
#  3*(qual.indicators$PredClass.3cred.ncl==1) 

#Summary of characteristics of final model classes (Table 2)

qual.indicators$final.class<-qual.indicators$PredClass.3cred.ncl

xtabs(~qual.indicators$cluster+qual.indicators$final.class)

cbind(apply(tmp[qual.indicators$final.class==1,],2,mean,na.rm=T),
      apply(tmp[qual.indicators$final.class==2,],2,mean,na.rm=T),
      apply(tmp[qual.indicators$final.class==3,],2,mean,na.rm=T))
 
cbind(apply(tmp[qual.indicators$final.class==1,],2,median,na.rm=T),
      apply(tmp[qual.indicators$final.class==2,],2,median,na.rm=T),
      apply(tmp[qual.indicators$final.class==3,],2,median,na.rm=T))

cbind(apply(tmp[qual.indicators$cluster==1,],2,mean,na.rm=T),
      apply(tmp[qual.indicators$cluster==2,],2,mean,na.rm=T),
      apply(tmp[qual.indicators$cluster==3,],2,mean,na.rm=T))

cbind(apply(tmp[qual.indicators$cluster==1,],2,median,na.rm=T),
      apply(tmp[qual.indicators$cluster==2,],2,median,na.rm=T),
      apply(tmp[qual.indicators$cluster==3,],2,median,na.rm=T))


median(qual.indicators$time.in.min, na.rm=T)

apply(tmp,2,mean,na.rm=T)

###############################################################
########## Final outcomes analysis (Table 3)

library(geepack)
library(reshape)

#Exposure
expose.long<-melt(qual.indicators,measure.vars=c("expose.0","expose.3","expose.12"),
                  na.rm=F, variable_name="time")
#get rid of the name part of the variables
expose.long$time<-as.numeric(gsub("expose.","",expose.long$time))
names(expose.long)[names(expose.long)=="value"]<-"expose"

#sort prior to running GEE model
expose.long<-expose.long[order(expose.long$PID,expose.long$time),]

#All subjects
mod.exposure<-geeglm(expose~as.factor(condition)*as.factor(time), data=expose.long, 
                       id=PID, corstr="ar1") 
summary(mod.exposure)

#Exclude clustered participants
mod.exposure.noclust<-geeglm(expose~as.factor(condition)*as.factor(time), data=expose.long[expose.long$cluster==1,], id=PID, corstr="ar1") 
summary(mod.exposure.noclust)

#Latent class with best quality
mod.exposure.bestqualclass<-geeglm(expose~as.factor(condition)*as.factor(time), data=expose.long[(expose.long$final.class==1),], id=PID, corstr="ar1") 
summary(mod.exposure.bestqualclass)


#Protection
protect.long<-melt(qual.indicators,measure.vars=c("protect.0","protect.3","protect.12"),
                  na.rm=F, variable_name="time")
#get rid of the name part of the variables
protect.long$time<-as.numeric(gsub("protect.","",protect.long$time))
names(protect.long)[names(protect.long)=="value"]<-"protect"

#sort prior to running GEE model
protect.long<-protect.long[order(protect.long$PID,protect.long$time),]

#All subjects
mod.protect<-geeglm(protect~as.factor(condition)*as.factor(time), data=protect.long, 
                     id=PID, corstr="ar1") 
summary(mod.protect)

#Exclude clustered participants
mod.protect.noclust<-geeglm(protect~as.factor(condition)*as.factor(time), data=protect.long[protect.long$cluster==1,], id=PID, corstr="ar1") 
summary(mod.protect.noclust)
#Latent class with best quality
mod.protect.bestqualclass<-geeglm(protect~as.factor(condition)*as.factor(time), data=protect.long[(protect.long$final.class==1),], id=PID, corstr="ar1") 
summary(mod.protect.bestqualclass)
